# Supplementary material for: Fine Mapping to Identify the Functional Genetic Locus for Red Coloration in Pyropia yezoensis Thallus
Source: Front Plant Sci. 2020 Jun 23;11:867. doi: 10.3389/fpls.2020.00867 (PMC7324768; doi:10.3389/fpls.2020.00867)
Supplement: TABLE S7 — FPKM values and annotation information of differential expressed genes in RNA-seq. [file Table_7.XLS]

## Sheet: Sheet1
gene_id	transcript_id	HT_0	HT_1	HT_3	RZ_0	RZ_1	RZ_2	Chr	Start	End	sample_1	sample_2	status	value_1	value_2	log2(fold_change)	test_stat	p_value	q_value	significant	Kegg Orthology	GO	Nr
Py10298	py10298.t1	306.253	237.587	263.71	600.849	806.221	907.862	Chr_1	1814139	1815160	HT	RZ	OK	238.521	825.924	1.7919	5.43437	5e-05	0.000337442	yes		GO:0044763,GO:0007010
Py00145	py00145.t1	76672.9	35337.7	39666.2	17245.1	17993.9	18371.3	Chr_1	1891575	1891982	HT	RZ	OK	53400.4	15128.6	-1.81958	-4.83861	5e-05	0.000337442	yes
Py00124	py00124.t1	597.245	557.7	720.046	57.1356	54.6039	57.2645	Chr_1	1972526	1973324	HT	RZ	OK	717.479	87.8294	-3.03016	-7.19947	5e-05	0.000337442	yes
Py00123	py00123.t1	6.07882	15.843	12.8348	494.873	374.774	716.489	Chr_1	1973573	1974395	HT	RZ	OK	11.8535	462.506	5.28609	6.68186	5e-05	0.000337442	yes	K09487
Py00113	py00113.t1	6.41537	7.39672	5.29817	26.5583	27.1835	31.5836	Chr_1	2029079	2030662	HT	RZ	OK	7.67076	30.22	1.97806	4.1388	5e-05	0.000337442	yes
Py00109	py00109.t1	6.35992	6.34394	6.69838	24.0224	27.4546	34.2533	Chr_1	2046964	2048622	HT	RZ	OK	6.51996	30.9374	2.24642	4.57852	5e-05	0.000337442	yes
Py00094	py00094.t1	56.27	45.724	46.3367	12.8046	14.5858	10.1626	Chr_1	2133338	2135467	HT	RZ	OK	52.3605	14.1764	-1.88499	-4.92923	5e-05	0.000337442	yes			RNA polymerase sigma factor [Trichodesmium erythraeum] &gt;gi|110168874|gb|ABG53414.1| RNA polymerase, sigma 28 subunit [Trichodesmium erythraeum IMS101]
Py03810	py03810.t1	3.7293	10.8685	6.85164	0	0	0	Chr_1	2189047	2190993	HT	RZ	OK	7.53627	0	#NAME?	#NAME?	5e-05	0.000337442	yes
Py10200	py10200.t1	140.37	123.492	122.8	43.0454	45.1275	21.7713	Chr_1	2235812	2237889	HT	RZ	OK	116.81	35.7022	-1.71007	-4.47802	5e-05	0.000337442	yes
Py10201	py10201.t1	33.7385	43.3197	35.5212	8.14147	5.18993	4.00619	Chr_1	2240201	2241709	HT	RZ	OK	34.9238	6.33226	-2.46342	-4.57863	5e-05	0.000337442	yes
Py10202	py10202.t1	1038.63	807.078	790.839	271.411	329.023	287.278	Chr_1	2242333	2244549	HT	RZ	OK	925.848	314.878	-1.55598	-4.81291	5e-05	0.000337442	yes			Serine protease-like protein; Two of the three residues in the serine protease H/D/S charge relay triad are replaced in this protein by G-98 and P-247, suggesting that it is not a serine protease [Porphyra purpurea]
Py10203	py10203.t1	14.5398	15.4097	10.8189	6.30728	6.162	6.52064	Chr_1	2246960	2248174	HT	RZ	OK	17.214	7.76784	-1.148	-2.22369	0.0001	0.000635704	yes
Py10208	py10208.t1	25.1153	46.0429	36.7969	10.8994	10.3215	8.87163	Chr_1	2257924	2261277	HT	RZ	OK	33.212	9.96282	-1.73708	-4.47804	5e-05	0.000337442	yes
Pyi00158	pyi00158.t1	1.28985	3.21772	8.61928	0.233661	0	0	Chr_1	2386115	2386984	HT	RZ	OK	4.37503	13.4885	1.62436	1.89747	0.00045	0.00253505	yes	K13412
Py02215	py02215.t1	3.63832	6.94572	6.60993	13.5194	11.9816	14.7032	Chr_1	2424877	2425716	HT	RZ	OK	6.02888	12.356	1.03525	1.56338	0.0025	0.01149	yes		GO:0008152,GO:0016740	ribosomal RNA large subunit methyltransferase h [Chrysochromulina sp. CCMP291]
Py02206	py02206.t1	154.73	71.8572	77.6345	56.901	39.0582	21.4923	Chr_1	2493652	2495815	HT	RZ	OK	77.2056	33.6877	-1.19648	-2.96725	5e-05	0.000337442	yes		EC:2.7.11,GO:0009069,GO:0016310,GO:0043167,GO:0004674,GO:0000166	Serine/threonine protein kinase [Chondrus crispus] &gt;gi|507109607|emb|CDF33422.1| Serine/threonine protein kinase [Chondrus crispus]
Py02202	py02202.t1	356.808	486.463	384.299	147.897	136.233	155.039	Chr_1	2511938	2513338	HT	RZ	OK	454.545	165.946	-1.4537	-4.46672	5e-05	0.000337442	yes
Py09813	py09813.t1	5.06979	4.81683	5.02939	22.6953	30.9514	27.7879	Chr_1	2768922	2772922	HT	RZ	OK	4.84312	31.4865	2.70072	5.44521	5e-05	0.000337442	yes		GO:0071918,GO:0015204,GO:0016021	PREDICTED: urea-proton symporter DUR3-like [Eucalyptus grandis]
Py10785	py10785.t1	41.9541	36.8205	37.0096	18.0712	21.5264	22.441	Chr_1	2895237	2896853	HT	RZ	OK	49.4974	23.3407	-1.0845	-2.80127	5e-05	0.000337442	yes
Py10781	py10781.t1	0.410001	0.374496	0.248306	9.04139	10.0979	8.48635	Chr_1	2909424	2913147	HT	RZ	OK	0.337877	8.86353	4.71331	5.75072	5e-05	0.000337442	yes			PREDICTED: zinc finger protein 583 [Trichogramma pretiosum]
Py10777	py10777.t1	33.4971	36.0315	32.7604	56.8558	71.2644	66.9977	Chr_1	2960202	2964215	HT	RZ	OK	34.2498	69.5231	1.0214	3.10685	5e-05	0.000337442	yes
Py10776	py10776.t1	219.141	256.444	294.632	100.965	105.034	121.065	Chr_1	2966794	2967603	HT	RZ	OK	285.815	117.572	-1.28153	-3.90513	5e-05	0.000337442	yes			PREDICTED: bax inhibitor 1-like [Cucumis melo]
Py10767	py10767.t1	14.9856	22.4906	13.8275	40.5989	30.6893	38.7542	Chr_1	3007815	3010241	HT	RZ	OK	18.4006	36.9845	1.00717	2.66041	5e-05	0.000337442	yes		EC:3.6.1.15,GO:0010182,GO:0006268,GO:1901363,GO:0097159,GO:0017111,GO:0005515,GO:0005737,GO:0000347	DNA replication licensing factor MCM7, putative [Ricinus communis] &gt;gi|223545767|gb|EEF47271.1| DNA replication licensing factor MCM7, putative [Ricinus communis]
Py10759	py10759.t1	38.8102	22.4782	22.095	14.7664	12.6515	8.87433	Chr_1	3045695	3049804	HT	RZ	OK	25.7133	12.6352	-1.02507	-2.77642	5e-05	0.000337442	yes	K02210
Py10758	py10758.t1	88.208	158.306	105.389	49.9643	36.9889	39.8769	Chr_1	3050672	3051247	HT	RZ	OK	114.531	41.1616	-1.47637	-2.92958	5e-05	0.000337442	yes
Py10757	py10757.t1	115.911	62.0246	55.8903	37.1463	21.0485	12.7256	Chr_1	3054314	3059452	HT	RZ	OK	60.0661	20.9514	-1.5195	-4.10609	5e-05	0.000337442	yes
Py10746	py10746.t1	73.2891	59.1949	74.4078	142.524	154.551	155.01	Chr_1	3112820	3113950	HT	RZ	OK	69.6465	161.984	1.21773	3.46202	5e-05	0.000337442	yes
Py10744	py10744.t1	0.359505	2.55571	0.692555	7.0229	5.17771	7.35911	Chr_1	3119282	3120874	HT	RZ	OK	1.13372	7.07651	2.64198	2.7604	5e-05	0.000337442	yes	K01674
Py06410	py06410.t1	21.2095	20.1542	21.3078	1.45782	1.45368	0.691458	Chr_1	3757147	3764497	HT	RZ	OK	18.3239	1.34509	-3.76794	-5.1773	5e-05	0.000337442	yes
Py06400	py06400.t1	95.768	57.7928	65.374	1260.93	1612.25	1659.58	Chr_1	3800165	3801316	HT	RZ	OK	74.3577	1584.92	4.41378	12.6376	5e-05	0.000337442	yes
Pyi00449	pyi00449.t1	3.39925	3.71017	5.83384	1.28392	0.771214	0.61745	Chr_1	3815746	3816234	HT	RZ	OK	3.96534	0.662495	-2.58146	-2.12052	0.00085	0.00444272	yes
Py06398	py06398.t1	1098.55	889.644	970.564	334.409	356.04	434.26	Chr_1	3819063	3821033	HT	RZ	OK	923.454	388.201	-1.25023	-3.85603	5e-05	0.000337442	yes			Calnexin [Chondrus crispus] &gt;gi|507106673|emb|CDF40274.1| Calnexin [Chondrus crispus]
Py06357	py06357.t1	3.92176	5.94302	5.90682	41.7083	33.8334	42.7284	Chr_1	4187780	4189855	HT	RZ	OK	5.45327	37.7935	2.79294	5.93242	5e-05	0.000337442	yes
Py06356	py06356.t1	7.6657	3.63468	6.90232	55.3408	49.7771	47.3469	Chr_1	4216180	4218837	HT	RZ	OK	4.89164	48.3926	3.30639	7.21798	5e-05	0.000337442	yes			PREDICTED: serine/threonine-protein phosphatase 6 regulatory ankyrin repeat subunit B-like [Strongylocentrotus purpuratus]
Py06351	py06351.t1	0.405639	1.47989	2.66165	10.3191	1.08698	1.61398	Chr_1	4267546	4272299	HT	RZ	OK	1.25116	4.15942	1.73311	1.67754	0.00245	0.0112898	yes
Py02042	py02042.t1	3.48587	1.13223	2.61357	4.54326	5.28007	5.11347	Chr_1	4447547	4449383	HT	RZ	OK	2.58736	5.20536	1.00852	0.895425	0.0783	0.188851	no
Py02043	py02043.t1	2.48282	2.26389	2.79072	7.86859	10.4421	7.17517	Chr_1	4449621	4450634	HT	RZ	OK	2.64597	8.63682	1.7067	1.94252	0.00045	0.00253505	yes
Py02057	py02057.t1	1.71171	1.61659	2.58561	2.72687	6.45037	4.16857	Chr_1	4494123	4495047	HT	RZ	OK	2.00345	5.0854	1.34388	1.12873	0.0198	0.06424	no		GO:0016787	Serine protease-like protein; Two of the three residues in the serine protease H/D/S charge relay triad are replaced in this protein by G-98 and P-247, suggesting that it is not a serine protease [Porphyra purpurea]
Py05536	py05536.t1	167.84	119.203	138.153	474.011	653.284	685.302	Chr_1	4540078	4540977	HT	RZ	OK	154.849	699.062	2.17456	6.39654	5e-05	0.000337442	yes
Py05535	py05535.t1	2.1232	5.22499	4.16876	10.0134	5.62004	9.28726	Chr_1	4541512	4542855	HT	RZ	OK	3.36658	7.98984	1.24688	1.15454	0.02805	0.0854969	no
Py05534	py05534.t1	43.6544	42.1241	57.0088	151.735	202.689	169.05	Chr_1	4544314	4545219	HT	RZ	OK	47.3129	183.092	1.95227	5.20996	5e-05	0.000337442	yes
Py05524	py05524.t1	29.4082	20.1763	24.6366	6.62002	8.63482	5.86716	Chr_1	4589712	4592876	HT	RZ	OK	22.4231	7.20069	-1.63878	-3.96145	5e-05	0.000337442	yes
Py11113	py11113.t1	58.425	56.2885	71.0859	1.61594	3.68526	2.62705	Chr_1	4672060	4672953	HT	RZ	OK	59.7922	5.36338	-3.47874	-5.69906	5e-05	0.000337442	yes
Py11105	py11105.t1	29.348	17.812	20.5207	50.9335	56.6868	47.4138	Chr_1	4846227	4857455	HT	RZ	OK	20.806	52.7143	1.34119	3.86579	5e-05	0.000337442	yes		GO:0016740	adenylate kinase [Capsaspora owczarzaki ATCC 30864]
Py02397	py02397.t1	0.672733	0	54.9303	0.199397	0.385582	0.22673	Chr_1	5079305	5080361	HT	RZ	OK	13.9055	49.5608	1.83354	2.7311	5e-05	0.000337442	yes
Py02391	py02391.t1	32.284	20.5632	22.6946	104.92	84.3257	72.4877	Chr_1	5111818	5112702	HT	RZ	OK	22.8491	78.1214	1.77358	3.86049	5e-05	0.000337442	yes
Py02380	py02380.t1	7.35391	10.6843	8.6747	2.97569	2.78838	1.98774	Chr_1	5149431	5150759	HT	RZ	OK	7.92148	2.49996	-1.66386	-2.09705	0.0003	0.00176376	yes			PREDICTED: serine protease snake-like [Musca domestica]
Py02378	py02378.t1	31.9715	53.5674	62.0363	2.6398	2.60334	1.42015	Chr_1	5158319	5159128	HT	RZ	OK	42.8128	2.61295	-4.03429	-5.10103	5e-05	0.000337442	yes
Py02362	py02362.t1	37.6712	34.4953	41.535	72.2608	84.6994	92.8617	Chr_1	5260918	5262205	HT	RZ	OK	37.4569	87.603	1.22575	3.13083	5e-05	0.000337442	yes	K11251
Py02337	py02337.t1	106.837	93.8823	117.114	575.54	551.604	826.625	Chr_1	5480714	5481103	HT	RZ	OK	113.594	649.389	2.5152	5.0837	5e-05	0.000337442	yes	K11252	GO:0006342,GO:0006281,GO:0046982,GO:0003677,GO:0000790,GO:0000786	Histone H2A [Chondrus crispus] &gt;gi|507112402|emb|CDF36085.1| Histone H2A [Chondrus crispus]
Py02338	py02338.t1	208.296	186.001	213.512	771.391	1036.85	1442.94	Chr_1	5488023	5488415	HT	RZ	OK	194.54	1041.04	2.41988	7.33296	5e-05	0.000337442	yes		GO:0046982,GO:0003677,GO:0070062,GO:0005737,GO:0005654,GO:0000786	Histone H2B [Chondrus crispus] &gt;gi|507107076|emb|CDF40614.1| Histone H2B [Chondrus crispus]
Py02334	py02334.t1	11.0983	0.052564	0.000583132	447.376	602.976	908.297	Chr_1	5488023	5488415	HT	RZ	OK	28.5167	659.265	4.53098	1.64039	0.21745	0.397609	no		GO:0046982,GO:0003677,GO:0070062,GO:0005737,GO:0005654,GO:0000786	Histone H2B [Chondrus crispus] &gt;gi|507107076|emb|CDF40614.1| Histone H2B [Chondrus crispus]
Py02332	py02332.t1	10.6145	7.46291	9.95947	41.1771	35.8481	50.9361	Chr_1	5489178	5493124	HT	RZ	OK	9.50793	43.9913	2.21002	5.17856	5e-05	0.000337442	yes		GO:0006342,GO:0006334,GO:0006281,GO:0046982,GO:0003677,GO:0000790,GO:0000786	Histone H2A [Chondrus crispus] &gt;gi|507112402|emb|CDF36085.1| Histone H2A [Chondrus crispus]
Pyi00162	pyi00162.t1	8.47034	14.2354	13.0446	20.2776	8.95418	37.0393	Chr_1	5510868	5511170	HT	RZ	OK	11.4526	25.5241	1.15619	0.837658	0.09915	0.224897	no
Py02329	py02329.t1	58.0418	42.218	48.0378	118.142	144.919	133.7	Chr_1	5511238	5518836	HT	RZ	OK	50.3765	145.54	1.5306	4.67125	5e-05	0.000337442	yes	K11251	GO:0050896,GO:0009987,GO:0016772
Py02328	py02328.t1	13.3952	11.8424	14.2775	37.8786	43.0919	45.8516	Chr_1	5520095	5523139	HT	RZ	OK	14.3524	45.6731	1.67005	4.69647	5e-05	0.000337442	yes		EC:2.7.7.7,GO:0071897,GO:0006260,GO:0005524,GO:0003887,GO:0003677,GO:0009360
Py08210	py08210.t1	18.0819	22.0876	24.0384	0.674811	0.471188	0.737126	Chr_1	5857208	5858536	HT	RZ	OK	21.4981	0.727071	-4.88597	-5.4947	5e-05	0.000337442	yes
Py03953	py03953.t1	409.146	304.996	294.299	156.999	164.091	165.36	Chr_1	6194797	6195495	HT	RZ	OK	377.878	175.66	-1.10513	-3.34902	5e-05	0.000337442	yes
Py10936	py10936.t1	6.80876	9.8219	8.49189	1.67682	1.00052	1.41857	Chr_1	6225859	6228294	HT	RZ	OK	9.39373	1.31921	-2.83202	-3.56063	5e-05	0.000337442	yes
Py10938	py10938.t1	130.885	115.095	142.371	1114.14	1664.02	1698.25	Chr_1	6256124	6256615	HT	RZ	OK	128.329	1574.2	3.6167	10.7447	5e-05	0.000337442	yes
Py10953	py10953.t1	6.76109	6.03717	5.50011	24.2017	25.9947	28.8548	Chr_1	6324991	6326181	HT	RZ	OK	7.53305	28.0124	1.89476	3.42022	5e-05	0.000337442	yes		GO:0016787	uracil-DNA glycosylase family 1 [Photobacterium aphoticum]
Py10954	py10954.t1	0	0	0	12.9302	1.0464	3.99699	Chr_1	6328841	6329797	HT	RZ	OK	0	6.19099	inf	#NAME?	5e-05	0.000337442	yes
Py09397	py09397.t1	0	0.133963	0.039349	15.4929	3.08273	2.26068	Chr_1	6394384	6396360	HT	RZ	OK	0.043328	7.23422	7.38339	3.73141	0.1929	0.365917	no
Py09411	py09411.t1	2.00296	5.65205	6.40614	0.261398	0.0892708	0.209512	Chr_1	6472211	6474019	HT	RZ	OK	4.25975	0.192592	-4.46715	-3.57248	5e-05	0.000337442	yes		EC:1.13.11,GO:0055114,GO:0046872,GO:0016702	lipoxygenase 3, partial [Pyropia haitanensis]
Py09413	py09413.t1	2.57378	3.63077	3.51906	80.5349	92.7676	144.901	Chr_1	6480867	6481709	HT	RZ	OK	3.25042	103.951	4.99914	7.56762	5e-05	0.000337442	yes
Py09414	py09414.t1	2.6757	1.60234	1.55561	4.9982	5.12623	4.21935	Chr_1	6484172	6486574	HT	RZ	OK	1.95572	4.94586	1.33852	1.99847	0.0005	0.00277215	yes
Py09422	py09422.t1	0.931469	1.11127	0.475437	11.6745	14.292	18.1292	Chr_1	6511580	6513922	HT	RZ	OK	0.902604	13.9377	3.94875	5.14317	5e-05	0.000337442	yes
Pyi00659	pyi00659.t1	16.8297	12.0426	12.0721	33.553	35.1228	34.9806	Chr_1	6521823	6522251	HT	RZ	OK	13.7541	35.1679	1.3544	3.22114	5e-05	0.000337442	yes
Py09424	py09424.t1	3.17639	3.45316	4.28342	6.75148	10.0046	5.06766	Chr_1	6527961	6528611	HT	RZ	OK	3.72263	8.35714	1.16669	1.60069	0.0029	0.0130545	yes		GO:0008152,GO:0051536,GO:0016679,GO:0042651,GO:0009536
Py09434	py09434.t1	1700.75	1647.76	1899.09	573.925	680.649	614.113	Chr_1	6555336	6556967	HT	RZ	OK	1747.95	705.192	-1.30958	-3.79525	5e-05	0.000337442	yes	K02636
Pyi00660	pyi00660.t1	21.5002	30.4765	19.3538	9.75069	3.21853	4.70216	Chr_1	6570904	6571269	HT	RZ	OK	22.2474	6.73718	-1.72342	-2.85085	0.0001	0.000635704	yes
Py09438	py09438.t1	2661.73	2941.38	2501.15	983.083	1020.97	1312.72	Chr_1	6572017	6573549	HT	RZ	OK	2955.73	1309.29	-1.17473	-3.29078	5e-05	0.000337442	yes			SclB protein [Streptococcus pyogenes]
Py09443	py09443.t1	2.61e-08	7.49e-07	4.73e-07	8.22e-07	9.24e-08	3.38e-07	Chr_1	6596360	6596917	HT	RZ	OK	0	3.27199	inf	#NAME?	0.17285	0.338361	no
Pyi00663	pyi00663.t1	1.36362	6.77085	1.78494	11.8308	2.275	6.501	Chr_1	6609151	6609636	HT	RZ	OK	2.5798	6.01712	1.22182	0.897343	0.1865	0.357102	no
Py09450	py09450.t1	6.49375	6.94782	6.74677	3.63897	3.43216	2.41542	Chr_1	6636125	6638896	HT	RZ	OK	7.87863	3.51269	-1.16537	-2.14304	5e-05	0.000337442	yes	K10950
Py07894	py07894.t1	0.201192	0.17521	0.216411	44.1807	68.6884	89.99	Chr_1	6710453	6712885	HT	RZ	OK	0.244189	65.2994	8.06293	7.39579	5e-05	0.000337442	yes		GO:0009987,GO:0007275	PREDICTED: protein Spindly-like [Lingula anatina]
Py07888	py07888.t1	36.693	43.0679	32.8956	9.67773	9.68199	7.1869	Chr_1	6748530	6750144	HT	RZ	OK	37.6642	9.83618	-1.93702	-4.44797	5e-05	0.000337442	yes
Py07887	py07887.t1	46.7957	28.5013	38.7194	84.7637	125.743	149.631	Chr_1	6753179	6755002	HT	RZ	OK	35.7275	113.981	1.67369	4.3562	5e-05	0.000337442	yes
Py07883	py07883.t1	0.120203	9.61716	15.1023	0.0402896	0.103677	0	Chr_1	6804461	6808248	HT	RZ	OK	7.57513	0.227278	-5.05874	-3.13744	0.00095	0.00487808	yes			ATP-dependent DNA helicase RecQ [Chondrus crispus] &gt;gi|507108767|emb|CDF32687.1| ATP-dependent DNA helicase RecQ [Chondrus crispus]
Py07881	py07881.t1	1015.19	1103.39	1329.79	150.451	145.021	107.655	Chr_1	6819241	6820332	HT	RZ	OK	920.456	106.268	-3.11464	-9.61986	5e-05	0.000337442	yes
Py07868	py07868.t1	5.33406	6.13054	6.16515	0.655329	0.343548	1.42104	Chr_1	7154939	7155690	HT	RZ	OK	6.57009	0.806226	-3.02666	-1.65386	0.01535	0.0519575	no			PREDICTED: universal stress protein A-like protein [Erythranthe guttata]
Py08413	py08413.t1	0.261712	10.3265	3.6516	1.11765	0.226552	0.576475	Chr_1	7283511	7284698	HT	RZ	OK	3.81664	0.666154	-2.51838	-2.13406	0.0007	0.00373675	yes
Py02142	py02142.t1	381.059	257.206	400.909	27.3041	52.3313	53.8887	Chr_1	7435660	7436844	HT	RZ	OK	413.478	54.5493	-2.92218	-4.52542	5e-05	0.000337442	yes
Py02141	py02141.t1	148.064	112.229	127.66	49.1498	54.5864	49.4287	Chr_1	7437308	7439602	HT	RZ	OK	138.941	53.4462	-1.37832	-3.29775	5e-05	0.000337442	yes
Py02136	py02136.t1	3262.37	3940.95	3546.17	18.0633	48.6454	11.0568	Chr_1	7486485	7487105	HT	RZ	OK	3676.21	42.3171	-6.44084	-13.6414	5e-05	0.000337442	yes	K01176
Py02133	py02133.t1	0.394752	0.301642	1.05915	56.0335	120.738	199.923	Chr_1	7513582	7515064	HT	RZ	OK	0.755537	162.992	7.75308	7.09292	5e-05	0.000337442	yes		GO:0008081	glycerophosphodiester phosphodiesterase [Aliagarivorans marinus]
Py02132	py02132.t1	0.2325	0	0.729249	2.35816	6.58862	3.66662	Chr_1	7516347	7517152	HT	RZ	OK	0.560869	4.19145	2.90172	1.8872	0.0252	0.0786995	no		GO:0007017,GO:0030286
Py02128	py02128.t1	41.5289	42.5449	42.4807	16.5608	19.8686	13.6747	Chr_1	7530133	7531901	HT	RZ	OK	41.846	17.0283	-1.29716	-3.36804	5e-05	0.000337442	yes		GO:0005975,GO:0004553	cytochrome C oxidase subunit II [Leptolyngbya sp. JSC-1]
Py09113	py09113.t1	163.073	295.739	337.264	2.37835	2.83559	1.7334	Chr_1	7803371	7803919	HT	RZ	OK	235.581	4.00428	-5.87854	-7.47954	5e-05	0.000337442	yes	K00500	GO:0061564,GO:0051960,GO:0051128,GO:0005576	PREDICTED: LOW QUALITY PROTEIN: tenascin-X [Pantholops hodgsonii]
Py09110	py09110.t1	7.75853	10.5569	6.0416	20.7583	14.5502	25.4782	Chr_1	7821820	7823823	HT	RZ	OK	9.45454	20.987	1.15042	2.56751	5e-05	0.000337442	yes
Py09106	py09106.t1	2.39826	1.6332	1.66463	5.17273	5.77939	4.74195	Chr_1	7834875	7838539	HT	RZ	OK	1.75323	6.07691	1.79332	1.3253	0.0183	0.0601757	no		GO:0044260,GO:0044238
Py01937	py01937.t1	54.0238	86.1926	72.083	32.141	26.989	36.2835	Chr_1	8341801	8343039	HT	RZ	OK	82.4941	32.8772	-1.3272	-3.67017	5e-05	0.000337442	yes		GO:0044434	PREDICTED: chloroplast stem-loop binding protein of 41 kDa a, chloroplastic-like [Brassica napus] &gt;gi|674944495|emb|CDX89175.1| BnaA04g00110D [Brassica napus]
Py01930	py01930.t1	0.696001	5.11042	2.09079	8.29531	2.47724	4.95917	Chr_1	8381809	8383164	HT	RZ	OK	2.24626	4.90619	1.12708	1.23156	0.01645	0.0549798	no
Pyi00142	pyi00142.t1	1.38772	0	7.34022	10.7462	6.60193	7.80307	Chr_1	8437426	8437731	HT	RZ	OK	3.17977	7.24963	1.18899	0.886574	0.23185	0.413647	no
Py01914	py01914.t1	24.5763	15.4654	20.1259	101.191	144.76	176.57	Chr_1	8479334	8480690	HT	RZ	OK	19.4847	135.044	2.79302	6.86523	5e-05	0.000337442	yes
Py01904	py01904.t1	23.1084	21.5124	21.7375	294.351	121.613	70.6079	Chr_1	8537323	8538504	HT	RZ	OK	16.2991	121.915	2.90301	6.11817	5e-05	0.000337442	yes			ASPO1527 [Pyropia yezoensis]
Py09691	py09691.t1	121.976	102.711	129.986	57.9809	57.6541	50.7117	Chr_1	8667124	8668257	HT	RZ	OK	114.358	53.6508	-1.09189	-3.04558	5e-05	0.000337442	yes			kunitz protease inhibitor 1 [Salpingoeca rosetta] &gt;gi|326431932|gb|EGD77502.1| kunitz protease inhibitor 1 [Salpingoeca rosetta]
Py09692	py09692.t1	49.1406	48.673	44.6581	15.3428	14.282	12.5362	Chr_1	8668412	8669185	HT	RZ	OK	48.9517	15.1034	-1.69649	-3.72355	5e-05	0.000337442	yes
Py09694	py09694.t1	468.582	315.411	367.345	42.9587	56.53	47.8758	Chr_1	8674441	8675833	HT	RZ	OK	411.855	59.3027	-2.79597	-7.83391	5e-05	0.000337442	yes
Py10293	py10293.t1	28.2576	26.101	24.3457	109.932	122.928	119.248	Chr_1	8785341	8788070	HT	RZ	OK	28.8178	125.541	2.12313	6.32431	5e-05	0.000337442	yes			acid-thiol ligase [Chondrus crispus] &gt;gi|507111377|emb|CDF35101.1| acid-thiol ligase [Chondrus crispus]
Py09061	py09061.t1	9.40766	7.14374	6.93366	15.6805	17.8207	24.9088	Chr_1	8889572	8892589	HT	RZ	OK	7.80261	19.3804	1.31257	3.02048	5e-05	0.000337442	yes		GO:0016787,GO:0005488	trypsin [Streptomyces aurantiacus] &gt;gi|514326238|gb|EPH39450.1| putative Trypsin [Streptomyces aurantiacus JA 4570]
Py09064	py09064.t1	10.8953	7.59495	8.42079	45.0212	35.1928	34.277	Chr_1	8946818	8947525	HT	RZ	OK	9.09654	38.2699	2.07282	3.05538	5e-05	0.000337442	yes
Py09065	py09065.t1	18.3368	18.1046	19.1978	9.80406	8.24315	5.96542	Chr_1	8959532	8961067	HT	RZ	OK	19.7593	8.66526	-1.18922	-2.53279	5e-05	0.000337442	yes		GO:0006468,GO:0004672,GO:0000166,GO:0016020	Serine/threonine protein kinase [Chondrus crispus] &gt;gi|507109766|emb|CDF33575.1| Serine/threonine protein kinase [Chondrus crispus]
Py09077	py09077.t1	6.74617	5.88434	10.068	20.2421	26.6696	23.5445	Chr_1	9063339	9064631	HT	RZ	OK	6.54284	22.4701	1.78002	2.90726	5e-05	0.000337442	yes			fragmin A [Physarum polycephalum]
Py09086	py09086.t1	3.4297	3.26617	3.25997	12.8042	12.0409	13.0969	Chr_1	9118206	9119287	HT	RZ	OK	3.94937	13.6325	1.78736	2.2763	0.0002	0.00120744	yes
Py08182	py08182.t1	208.807	188.081	227.264	34.097	29.2766	16.0351	Chr_1	9227195	9227828	HT	RZ	OK	189.394	25.3013	-2.90411	-5.68012	5e-05	0.000337442	yes
Py08137	py08137.t1	14.6877	13.0504	14.0567	32.4573	33.4889	38.5438	Chr_1	9552495	9554090	HT	RZ	OK	14.4212	34.3981	1.25414	3.10519	5e-05	0.000337442	yes
Py08134	py08134.t1	2.92386	4.5703	5.30504	2.24671	1.6502	1.98569	Chr_1	9562671	9565581	HT	RZ	OK	4.94236	2.32097	-1.09047	-1.68115	0.00155	0.00753078	yes			hypothetical conserved protein [uncultured Acetothermia bacterium] &gt;gi|374857306|dbj|BAL60159.1| hypothetical conserved protein [Candidatus Acetothermus autotrophicum]
Py08132	py08132.t1	1.69902	7.93777	4.09045	0.692555	0.315225	0.208043	Chr_1	9587025	9588968	HT	RZ	OK	4.44083	0.411846	-3.43065	-3.34868	5e-05	0.000337442	yes
Py08120	py08120.t1	202.047	116.683	103.476	18.5092	13.445	8.87242	Chr_1	9641536	9642630	HT	RZ	OK	119.034	13.7472	-3.11416	-7.81711	5e-05	0.000337442	yes			ASPO1527 [Pyropia yezoensis]
Py08112	py08112.t1	537.102	125.088	143.022	23.9207	11.8975	2.93708	Chr_1	9645969	9647063	HT	RZ	OK	203.56	10.3158	-4.30253	-7.54145	5e-05	0.000337442	yes			ASPO1527 [Pyropia yezoensis]
Py08113	py08113.t1	927.949	345.205	454.221	386.455	116.13	61.1724	Chr_1	9645969	9647063	HT	RZ	OK	454.434	144.772	-1.65028	-3.99492	5e-05	0.000337442	yes			ASPO1527 [Pyropia yezoensis]
Py08119	py08119.t1	204.503	130.428	122.311	89.2532	39.8575	20.498	Chr_1	9645969	9647063	HT	RZ	OK	122.496	41.5211	-1.56082	-3.93489	5e-05	0.000337442	yes			ASPO1527 [Pyropia yezoensis]
Py08118	py08118.t1	801.457	396.954	328.794	44.566	26.9715	8.17396	Chr_1	9650761	9651417	HT	RZ	OK	416.643	24.1539	-4.10848	-7.8602	5e-05	0.000337442	yes
Py11449	py11449.t1	10.6509	16.388	41.2294	0.0367651	0.0470933	0	Chr_1	9812771	9814516	HT	RZ	OK	24.6717	6.36769	-1.95402	-3.20575	5e-05	0.000337442	yes
Py09524	py09524.t1	21.8807	15.643	17.9027	2.95909	2.70658	0.0214889	Chr_1	9886726	9887682	HT	RZ	OK	21.1096	5.09733	-2.05008	-1.16296	0.0766	0.18562	no
Py09525	py09525.t1	129.926	209.063	305.486	2111.86	2301.49	2579.61	Chr_1	9890895	9891679	HT	RZ	OK	224.002	2153.83	3.26532	9.70602	5e-05	0.000337442	yes	K09191
Py09526	py09526.t1	2.68403	5.92532	5.8074	10.8102	9.14337	14.8799	Chr_1	9892231	9897694	HT	RZ	OK	4.96297	11.1831	1.17204	2.40249	5e-05	0.000337442	yes		GO:0044763,GO:0000226,GO:0044444,GO:0005815
Py09530	py09530.t1	274.466	193.313	237.324	55.0664	75.072	56.9204	Chr_1	9911530	9912732	HT	RZ	OK	232.378	64.6855	-1.84496	-5.49965	5e-05	0.000337442	yes	K04799
Py09532	py09532.t1	304.161	147.534	134.871	34.2836	22.5017	10.3194	Chr_1	9917883	9918974	HT	RZ	OK	152.806	20.1235	-2.92475	-6.47946	5e-05	0.000337442	yes			ASPO1527 [Pyropia yezoensis]
Py09534	py09534.t1	603.074	480.87	473.729	2.36628	0.52541	2.96e-06	Chr_1	9920694	9921644	HT	RZ	OK	462.711	5.13369	-6.49397	-1.98641	0.1133	0.2485	no	K16569	GO:0016787	GH12343 [Drosophila grimshawi] &gt;gi|193900722|gb|EDV99588.1| GH12343 [Drosophila grimshawi]
Py09533	py09533.t1	160.805	127.806	156.095	35.4225	43.9028	35.7349	Chr_1	9922127	9923845	HT	RZ	OK	126.963	37.9672	-1.74158	-4.24509	5e-05	0.000337442	yes		EC:1.3.99.3,GO:0006118,GO:0055088,GO:0033539,GO:0052890,GO:0050660,GO:0009055,GO:0003995,GO:0000062,GO:0016020,GO:0005739	butyryl-CoA dehydrogenase [Galdieria sulphuraria] &gt;gi|452823942|gb|EME30948.1| butyryl-CoA dehydrogenase [Galdieria sulphuraria]
Py09539	py09539.t1	0.250205	0.110609	0.162604	8.09056	10.1847	11.6925	Chr_1	9935911	9938236	HT	RZ	OK	0.163201	9.77016	5.90366	5.11098	5e-05	0.000337442	yes			PREDICTED: zinc finger protein 782-like [Trichogramma pretiosum]
Py09540	py09540.t1	38.473	31.4568	30.3142	82.3952	101.873	107.287	Chr_1	9945171	9946346	HT	RZ	OK	32.4383	95.7259	1.56121	4.35668	5e-05	0.000337442	yes		EC:3.1.15,EC:3.1.11,GO:0006308,GO:0090305,GO:0048869,GO:0043137,GO:0006284,GO:0035312,GO:0005488,GO:0004519,GO:0044444,GO:0043232,GO:0031981,	flap endonuclease-1 [Galdieria sulphuraria] &gt;gi|452822684|gb|EME29701.1| flap endonuclease-1 [Galdieria sulphuraria]
Py09550	py09550.t1	22.0455	56.0763	36.938	9.61354	3.95654	3.45516	Chr_1	10012695	10013514	HT	RZ	OK	37.6672	6.40048	-2.55706	-3.86979	5e-05	0.000337442	yes
Py09604	py09604.t1	2.13789	3.08155	2.4881	11.0202	7.93405	10.4189	Chr_1	10176570	10178012	HT	RZ	OK	2.9938	9.66518	1.69082	2.35233	5e-05	0.000337442	yes			PREDICTED: putative D-cysteine desulfhydrase 1, mitochondrial [Ciona intestinalis]
Py09627	py09627.t1	1.84868	5.92702	2.7289	1.65444	0.982286	1.35103	Chr_1	10258602	10260848	HT	RZ	OK	3.40386	1.23462	-1.4631	-1.70369	0.00325	0.0144444	yes
Py00336	py00336.t1	1.49793	1.52745	1.45469	3.98751	2.9459	3.96663	Chr_1	10522787	10523869	HT	RZ	OK	1.57432	3.41963	1.11911	1.20329	0.0244	0.0765833	no
Py00338	py00338.t1	85.2588	66.4734	72.9457	223.47	284.975	306.806	Chr_1	10531212	10532360	HT	RZ	OK	71.5593	282.534	1.98121	6.09471	5e-05	0.000337442	yes
Py00353	py00353.t1	256.91	214.17	182.441	77.2336	92.77	120.823	Chr_1	10651290	10652570	HT	RZ	OK	248.947	109.291	-1.18767	-2.48363	5e-05	0.000337442	yes	K09540	GO:0008152,GO:0008168,GO:0044434	aminomethyltransferase [Chondrus crispus] &gt;gi|507112768|emb|CDF36430.1| aminomethyltransferase [Chondrus crispus]
Py00358	py00358.t1	10.6299	31.7399	47.4774	0.0905917	0.0928278	0.108935	Chr_1	10682624	10690299	HT	RZ	OK	29.5645	4.03831	-2.87204	-4.34482	5e-05	0.000337442	yes
Py00361	py00361.t1	8.90785	26.2452	34.143	0	0	0	Chr_1	10703806	10704654	HT	RZ	OK	23.1309	2.25337	-3.35967	-3.66901	0.00105	0.00532908	yes	K00605	GO:0050794,GO:0044237
Py00364	py00364.t1	503.259	517.25	568.06	112.289	103.211	81.2159	Chr_1	10718770	10720728	HT	RZ	OK	500.227	100.625	-2.3136	-7.06681	5e-05	0.000337442	yes
Py10441	py10441.t1	23.7201	18.7681	25.7723	159.979	178.471	184.785	Chr_1	10893567	10894466	HT	RZ	OK	22.4199	181.248	3.01511	6.75073	5e-05	0.000337442	yes			plastoquinol terminal oxidase [Gloeobacter violaceus] &gt;gi|37520170|ref|NP_923547.1| oxidase [Gloeobacter violaceus PCC 7421] &gt;gi|35211163|dbj|BAC88542.1| oxidase [Gloeobacter violaceus PCC 7421]
Py01084	py01084.t1	21.4942	34.337	40.1394	8.32957	11.3453	12.6102	Chr_1	11090467	11093487	HT	RZ	OK	33.3576	11.9772	-1.47772	-3.40424	5e-05	0.000337442	yes			zinc-finger protein / transcription factor isoform 1 [Galdieria sulphuraria] &gt;gi|452822211|gb|EME29233.1| zinc-finger protein / transcription factor isoform 1 [Galdieria sulphuraria]
Py01080	py01080.t1	3.15231	0	0.839139	1.80647	1.17949	2.26317	Chr_1	11108676	11109659	HT	RZ	OK	0.978369	13.5823	3.7952	3.26003	0.0009	0.00464858	yes
Py01586	py01586.t1	164.139	77.0467	91.2652	84.63	25.3303	21.5435	Chr_1	11247503	11247829	HT	RZ	OK	86.6189	38.4559	-1.17148	-1.20455	0.01405	0.048475	yes
Py01276	py01276.t1	4.93355	5.0404	5.14529	1.86782	2.32287	0.351995	Chr_1	11434623	11435684	HT	RZ	OK	4.30563	1.32486	-1.70039	-1.64836	0.0027	0.0122868	yes		EC:4.2.1.1,GO:0006807,GO:0006730,GO:0004089
Pyi00098	pyi00098.t1	5.24625	4.54659	7.57826	1.53514	1.52677	0.602546	Chr_1	11437549	11437986	HT	RZ	OK	6.17524	1.0567	-2.54693	-1.40197	0.0294	0.0889617	no	K05387
Pyi00093	pyi00093.t1	1.26029	12.2953	0	0.37067	1.01338	0.60025	Chr_1	11833040	11833399	HT	RZ	OK	4.33566	0.512701	-3.08006	-2.44301	0.1171	0.254162	no	K07056
Py01150	py01150.t1	3.46313	2.92894	4.37303	1.82674	1.3877	2.12601	Chr_1	11935549	11937462	HT	RZ	OK	3.58848	1.73678	-1.04696	-1.46813	0.0045	0.0189702	yes
Py01156	py01156.t1	1.99464	4.04741	6.47564	10.263	20.2257	19.4827	Chr_1	11962947	11964110	HT	RZ	OK	4.28036	20.905	2.28804	3.25384	5e-05	0.000337442	yes	K13680	GO:0006351
Py01178	py01178.t1	11.9294	13.7117	16.374	3.16554	1.56851	2.35984	Chr_1	12110025	12111006	HT	RZ	OK	14.0261	2.58191	-2.4416	-2.46363	0.00015	0.000929279	yes			PREDICTED: trypsin-like [Papilio polytes]
Py01198	py01198.t1	85.1397	67.4345	71.102	150.399	182.522	183.624	Chr_1	12319395	12320630	HT	RZ	OK	85.6066	191.944	1.16489	3.40675	5e-05	0.000337442	yes	K00831	GO:0008152	Protein of unknown function UPF0011 [Anabaena variabilis ATCC 29413]
Py01202	py01202.t1	2.5357	3.94293	9.18737	0.0948764	0.162476	0.333974	Chr_1	12342270	12343412	HT	RZ	OK	4.50953	0.150817	-4.90211	-3.00554	0.0047	0.0196901	yes
Py01204	py01204.t1	16.3758	10.9381	13.6102	23.554	27.5921	25.9161	Chr_1	12362647	12366176	HT	RZ	OK	13.4821	28.2653	1.06799	2.8611	5e-05	0.000337442	yes			glutamate receptor 1 [Adineta vaga]
Py01221	py01221.t1	8.94272	9.21901	9.87418	44.7315	27.169	29.2348	Chr_1	12469346	12472471	HT	RZ	OK	8.66289	34.745	2.00389	4.75761	5e-05	0.000337442	yes
Py01235	py01235.t1	9.48646	8.24647	9.21515	3.63016	4.44168	3.40087	Chr_1	12550505	12554226	HT	RZ	OK	9.2316	3.85016	-1.26166	-2.25829	5e-05	0.000337442	yes
Py01241	py01241.t1	49.7826	188.221	145.311	17.6354	13.3693	16.8135	Chr_1	12587581	12588159	HT	RZ	OK	148.044	13.0899	-3.4995	-5.31895	5e-05	0.000337442	yes
Py01242	py01242.t1	159.204	136.646	140.332	254.38	316.613	359.797	Chr_1	12595171	12596496	HT	RZ	OK	149.566	322.226	1.10729	3.4397	5e-05	0.000337442	yes		EC:2.6.1.52,GO:0042816,GO:0006566,GO:0006544,GO:0006564,GO:0004648,GO:0005737	phosphoserine aminotransferase [Galdieria sulphuraria] &gt;gi|452821580|gb|EME28609.1| phosphoserine aminotransferase [Galdieria sulphuraria]
Py07540	py07540.t1	121.167	77.2281	84.1495	206.7	248.618	279.911	Chr_1	12758836	12759720	HT	RZ	OK	105.459	257.1	1.28564	2.20759	5e-05	0.000337442	yes		GO:0016491
Py07539	py07539.t1	33.2254	21.2889	25.5312	69.9195	88.8829	73.3298	Chr_1	12760269	12763560	HT	RZ	OK	30.9776	82.4806	1.41283	3.61451	5e-05	0.000337442	yes			flavocytochrome c [Allomyces macrogynus ATCC 38327]
Py07544	py07544.t1	4.84779	4.4015	5.2071	9.53942	9.64941	9.29344	Chr_1	12786515	12790104	HT	RZ	OK	5.16033	10.6605	1.04674	2.16068	5e-05	0.000337442	yes			glycosyl transferase family 2 [Holophaga foetida]
Py03324	py03324.t1	132.19	107.391	117.467	40.5392	47.2035	36.8137	Chr_1	12872541	12874572	HT	RZ	OK	123.855	43.9422	-1.49497	-4.58692	5e-05	0.000337442	yes
Py03329	py03329.t1	11.2066	24.657	21.1666	0.581339	1.99398	0.527228	Chr_1	12912337	12912996	HT	RZ	OK	21.864	0.958479	-4.51167	-4.16997	5e-05	0.000337442	yes
Pyi00242	pyi00242.t1	4.20299	2.28928	3.54978	1.50316	1.41411	1.77233	Chr_1	12971820	12972746	HT	RZ	OK	3.29547	1.56443	-1.07485	-0.988827	0.0509	0.135816	no
Py11447	py11447.t1	5.73062	5.52349	3.15224	2.53784	1.53302	2.00982	Chr_1	13116049	13118277	HT	RZ	OK	5.00134	2.11718	-1.24017	-1.86742	0.00055	0.00301502	yes
Py11423	py11423.t1	4.22738	8.36873	5.26659	2.91947	1.29474	1.86226	Chr_1	13326801	13328720	HT	RZ	OK	6.60468	2.16542	-1.60884	-2.24488	5e-05	0.000337442	yes
Py11421	py11421.t1	5.8416	5.73281	4.48628	13.8658	14.3582	14.3146	Chr_1	13350880	13354059	HT	RZ	OK	6.00608	15.1425	1.33411	2.78067	5e-05	0.000337442	yes			Similar to Uncharacterized WD repeat-containing protein C26H5.03; acc. no. O13985 [Pyronema omphalodes CBS 100304]
Py11405	py11405.t1	62.0531	68.8026	59.7762	4.6112	4.79576	5.47493	Chr_1	13435173	13436195	HT	RZ	OK	61.1441	5.17042	-3.56386	-5.39413	5e-05	0.000337442	yes	K10751
Py11397	py11397.t1	11.0089	5.41086	6.11345	0.935965	0.733196	0.362025	Chr_1	13483900	13487709	HT	RZ	OK	6.95102	0.610662	-3.50878	-4.37027	5e-05	0.000337442	yes
Py11395	py11395.t1	0.350257	0	0	0	0.294872	17.2349	Chr_1	13510358	13511341	HT	RZ	OK	0.0848772	4.60474	5.7616	2.73621	0.2433	0.425411	no
Py10264	py10264.t1	2.53638	1.68258	1.78772	12.9532	29.9348	24.7315	Chr_1	13772659	13775355	HT	RZ	OK	1.95038	22.3095	3.51583	5.83808	5e-05	0.000337442	yes	K17261
Py10265	py10265.t1	4.06975	0.245117	2.42491	7.78936	9.45586	7.41041	Chr_1	13777999	13779255	HT	RZ	OK	2.07661	7.53217	1.85884	2.31437	5e-05	0.000337442	yes
Pyi00401	pyi00401.t1	2.654	1.80865	1.91068	5.2518	7.07038	7.04551	Chr_1	14068379	14068765	HT	RZ	OK	2.32659	7.62479	1.71248	1.57814	0.00365	0.0158838	yes
Py05849	py05849.t1	49.3916	36.7595	48.1867	21.4301	19.493	20.6648	Chr_1	14087843	14088400	HT	RZ	OK	40.5747	19.8131	-1.03413	-1.59258	0.00225	0.0104562	yes		GO:0044267
Py05871	py05871.t1	9.3306	13.3873	13.5602	3.17339	2.43963	3.35204	Chr_1	14320435	14322606	HT	RZ	OK	12.759	3.40688	-1.90499	-3.28506	5e-05	0.000337442	yes	K09422
Py05872	py05872.t1	102.484	91.4875	85.7996	352.281	350.119	348.694	Chr_1	14324774	14326651	HT	RZ	OK	100.299	382.584	1.93148	6.11224	5e-05	0.000337442	yes	K16283		cell division cycle 2, cofactor of APC complex [Galdieria sulphuraria] &gt;gi|452823474|gb|EME30484.1| cell division cycle 2, cofactor of APC complex [Galdieria sulphuraria]
Pyi00160	pyi00160.t1	0.115277	0	0	0	0.0500591	0	Chr_1	14788550	14789605	HT	RZ	OK	0.0266924	33.1207	10.2771	4.0189	0.2419	0.424063	no	K11252
Py02317	py02317.t1	47.418	39.9811	49.4348	14.9573	18.9626	18.6614	Chr_1	14832085	14833032	HT	RZ	OK	52.8289	18.396	-1.52194	-3.31392	5e-05	0.000337442	yes
Py11373	py11373.t1	59.367	46.9931	48.793	112.665	145.785	175.14	Chr_1	14996074	14997549	HT	RZ	OK	55.3586	156.024	1.49489	4.43564	5e-05	0.000337442	yes		EC:2.6.1.52,GO:0042816,GO:0006566,GO:0006544,GO:0006564,GO:0004648
Py11361	py11361.t1	54.2215	52.9446	60.0677	121.605	140.092	142.374	Chr_1	15053133	15055391	HT	RZ	OK	54.4844	139.111	1.35232	4.16456	5e-05	0.000337442	yes	K00128
Py11359	py11359.t1	35.9	32.5863	32.064	13.0026	14.3176	14.7302	Chr_1	15060651	15062162	HT	RZ	OK	38.1435	14.6533	-1.38021	-3.2739	5e-05	0.000337442	yes	K00831
Py08062	py08062.t1	0	0	0.159035	34.9961	8.78768	33.0827	Chr_1	15136268	15137974	HT	RZ	OK	4.68427	19.7	2.0723	3.57339	5e-05	0.000337442	yes
Py08071	py08071.t1	9.05503	17.9812	16.0059	0.116566	0.0813145	0.0317919	Chr_1	15193850	15196048	HT	RZ	OK	13.6497	0.0961685	-7.14909	-5.60645	5e-05	0.000337442	yes
Py02300	py02300.t1	6.18988	5.20628	5.76456	14.6117	18.9914	17.8036	Chr_1	15226270	15228132	HT	RZ	OK	5.91902	18.8387	1.67027	3.40641	5e-05	0.000337442	yes	K01517		SigB [Cyanidium caldarium]
Py02296	py02296.t1	4.43138	3.5378	4.38706	101.447	153.263	220.39	Chr_1	15240383	15241240	HT	RZ	OK	4.28075	191.843	5.48592	8.43718	5e-05	0.000337442	yes			PREDICTED: estradiol 17-beta-dehydrogenase 1 [Condylura cristata]
Py10814	py10814.t1	15.5827	8.84534	11.3934	35.2225	53.0979	38.6216	Chr_1	15402253	15404757	HT	RZ	OK	10.6854	39.5003	1.88622	4.65228	5e-05	0.000337442	yes
Py10817	py10817.t1	6.32596	6.69961	8.13536	1.36698	2.3327	1.86013	Chr_1	15429709	15430749	HT	RZ	OK	6.39005	1.8989	-1.75066	-2.47955	5e-05	0.000337442	yes
Py08297	py08297.t1	15.4889	17.8084	13.7016	44.9937	31.6741	44.1419	Chr_1	15472466	15473284	HT	RZ	OK	14.4092	36.2052	1.32921	2.30183	5e-05	0.000337442	yes	K14816		VAMP7a [Chondrus crispus] &gt;gi|507108135|emb|CDF32135.1| VAMP7a [Chondrus crispus]
Py08292	py08292.t1	116.945	80.4921	103.033	218.829	282.164	296.555	Chr_1	15484363	15485280	HT	RZ	OK	103.034	293.642	1.51094	4.46295	5e-05	0.000337442	yes			cupin-like protein [Ectocarpus siliculosus]
Py09841	py09841.t1	0	0	0	13.75	20.4922	0	Chr_1	15571757	15572158	HT	RZ	OK	0	8.44938	inf	#NAME?	5e-05	0.000337442	yes	K20870
Py09840	py09840.t1	165.268	136.866	149.594	25.4148	28.4471	28.0351	Chr_1	15590737	15592170	HT	RZ	OK	143.488	27.9878	-2.35806	-6.90032	5e-05	0.000337442	yes			Glycosyltransferase, family GT47 [Chondrus crispus] &gt;gi|507107227|emb|CDF40746.1| Glycosyltransferase, family GT47 [Chondrus crispus]
Py00393	py00393.t1	6.50098	6.43393	6.09632	52.2339	63.8967	62.7252	Chr_1	15716238	15717314	HT	RZ	OK	6.99662	59.6496	3.09178	6.07063	5e-05	0.000337442	yes
Py04584	py04584.t1	2.4566	1.28644	0.44179	9.44416	16.9048	9.14735	Chr_1	15930129	15931396	HT	RZ	OK	1.25644	9.40216	2.90365	2.24697	0.0004	0.00228721	yes
Py04580	py04580.t1	1.37839	1.79188	1.53415	16.4296	23.3247	30.6333	Chr_1	15955052	15956857	HT	RZ	OK	1.30123	20.5778	3.98314	5.04472	5e-05	0.000337442	yes
Py04573	py04573.t1	0.26988	0.309866	0.181875	3.22191	4.08005	4.04509	Chr_1	16104217	16105968	HT	RZ	OK	0.223928	3.41919	3.93255	3.1621	0.0001	0.000635704	yes
Pyi00330	pyi00330.t1	12.673	32.2151	28.9238	17.1516	4.3966	9.30028	Chr_1	16123012	16123422	HT	RZ	OK	27.5418	10.444	-1.39895	-1.33201	0.01185	0.0423007	yes
Py02718	py02718.t1	5.7279	2.70551	5.09614	14.7744	17.7141	15.9561	Chr_1	16265779	16267565	HT	RZ	OK	4.24861	17.3954	2.03364	3.32994	5e-05	0.000337442	yes
Py00702	py00702.t1	1.10656	27.1479	5.19282	8.65358	1.31426	3.69401	Chr_1	16428945	16429718	HT	RZ	OK	8.90147	3.95493	-1.17039	-1.10435	0.03525	0.102725	no
Py00600	py00600.t1	5.47e-07	10.2986	5.53152	1.36e-06	1.51e-06	1.54e-05	Chr_1	16533122	16534675	HT	RZ	OK	5.45054	2.70759	-1.00939	-0.366652	0.50195	0.687757	no
Py00601	py00601.t1	44.2468	57.3639	55.2655	168.38	146.081	168.453	Chr_1	16536742	16537494	HT	RZ	OK	47.0339	156.059	1.73032	4.70738	5e-05	0.000337442	yes
Py10721	py10721.t1	7.38587	15.6006	14.7071	0.776424	0	0.430481	Chr_1	16698558	16699238	HT	RZ	OK	11.2223	0.666732	-4.07312	-3.07159	0.0023	0.0106434	yes
Py09749	py09749.t1	21.9941	26.0574	35.7868	9.38029	10.2391	8.19726	Chr_1	16776703	16778708	HT	RZ	OK	24.054	9.65789	-1.3165	-2.83302	5e-05	0.000337442	yes
Pyi00680	pyi00680.t1	0.748685	0.817705	0.838189	3.01352	5.44132	3.4481	Chr_1	16797777	16798136	HT	RZ	OK	0.974083	4.18906	2.10451	2.07864	0.00045	0.00253505	yes
Py06650	py06650.t1	8.78709	0	0	31.333	14.437	0	Chr_1	17060796	17061023	HT	RZ	OK	2.34065	11.8597	2.34109	10.9989	0.23865	0.420723	no
Py06652	py06652.t1	5.36983	5.55604	7.5822	2.65244	3.34291	2.40104	Chr_1	17067597	17069888	HT	RZ	OK	6.10275	2.91188	-1.06751	-1.65624	0.0022	0.0102565	yes		EC:2.7.11,GO:0009069,GO:0065008,GO:0051716,GO:0051049,GO:0050804,GO:0048518,GO:0018193,GO:0016043,GO:0006950,GO:0006468,GO:0005515,GO:0004674,GO:0045202閿涘瓘O:0043005,GO:0043231,GO:0044444	Serine/threonine-protein kinase [Chondrus crispus] &gt;gi|507113171|emb|CDF36810.1| Serine/threonine-protein kinase [Chondrus crispus]
Py06668	py06668.t1	4.17612	2.48317	3.13425	8.92985	8.96386	7.97824	Chr_1	17197165	17199789	HT	RZ	OK	3.27993	9.21705	1.49064	2.61212	5e-05	0.000337442	yes
Py06674	py06674.t1	9.45809	9.15098	9.56346	0.962578	1.59814	0.830536	Chr_1	17261294	17263801	HT	RZ	OK	8.72227	1.31209	-2.73283	-3.29223	5e-05	0.000337442	yes	K11275	GO:0016020	ABC transporter, ATP-binding protein isoform 1 [Galdieria sulphuraria] &gt;gi|452824651|gb|EME31652.1| ABC transporter, ATP-binding protein isoform 1 [Galdieria sulphuraria]
Py06680	py06680.t1	291.614	222.047	286.323	1048.19	1344.45	1505.52	Chr_1	17363865	17364689	HT	RZ	OK	246.035	1285.88	2.38583	7.2834	5e-05	0.000337442	yes		GO:0005694
Py06682	py06682.t1	67.0403	15.2738	58.8287	99.0181	99.2041	80.6214	Chr_1	17371633	17372559	HT	RZ	OK	39.9403	88.5393	1.14847	2.68921	5e-05	0.000337442	yes
Py06693	py06693.t1	4.28176	4.81366	3.02037	1.99081	1.99086	1.11394	Chr_1	17436907	17437920	HT	RZ	OK	5.31714	1.71652	-1.63117	-1.67013	0.0053	0.0216548	yes
Py06700	py06700.t1	626.882	505.459	540.15	197.532	290.157	269.692	Chr_1	17455278	17456288	HT	RZ	OK	579.669	273.353	-1.08447	-3.3652	5e-05	0.000337442	yes			fasciclin [Aphanizomenon flos-aquae]
Py06707	py06707.t1	1.18209	8.74457	4.52078	20.6234	5.21085	13.6869	Chr_1	17515914	17521039	HT	RZ	OK	4.49175	12.4641	1.47243	2.81388	5e-05	0.000337442	yes	K00275	GO:0044710
Py06711	py06711.t1	30.4434	59.3727	44.6065	92.9239	92.4898	107.129	Chr_1	17534691	17535395	HT	RZ	OK	42.8921	92.208	1.10418	2.62716	5e-05	0.000337442	yes		GO:0072524,GO:0044763,GO:0044710,GO:0016491	pyridoxamine 5&apos;-phosphate oxidase [Acaryochloris sp. CCMEE 5410]
Py07791	py07791.t1	1741.87	14334.5	6516.26	2530.55	1105.24	1493.17	Chr_1	17694555	17695115	HT	RZ	OK	6598.66	1663.59	-1.98788	-4.37202	5e-05	0.000337442	yes
Py08600	py08600.t1	81.337	58.4206	63.4467	155.83	187.086	201.662	Chr_1	17828076	17828762	HT	RZ	OK	71.7563	185.906	1.3734	3.92126	5e-05	0.000337442	yes
Py08605	py08605.t1	46.9448	37.9403	35.4435	18.7017	19.7659	15.5936	Chr_1	17872862	17874484	HT	RZ	OK	45.1841	19.2583	-1.23033	-3.127	5e-05	0.000337442	yes
Py06918	py06918.t1	72.6944	75.754	131.511	35.6114	49.733	49.2744	Chr_1	18016935	18017579	HT	RZ	OK	116.995	58.1286	-1.00913	-2.52568	5e-05	0.000337442	yes	K08770
Py10847	py10847.t1	327.74	397.497	495.802	63.2163	66.5529	40.514	Chr_1	18111339	18113765	HT	RZ	OK	393.464	60.4169	-2.70321	-8.10402	5e-05	0.000337442	yes
Py10850	py10850.t1	6.91441	6.08086	5.76424	0.752725	1.5542	0.723399	Chr_1	18136079	18137443	HT	RZ	OK	6.31007	1.02841	-2.61724	-2.81041	5e-05	0.000337442	yes
Py10852	py10852.t1	4.16084	10.2447	6.86996	3.00479	1.89601	1.32833	Chr_1	18142379	18143794	HT	RZ	OK	7.24212	2.13985	-1.7589	-2.03771	0.0009	0.00464858	yes		GO:0016787	peptidase S8 [Deinococcus maricopensis] &gt;gi|319755097|gb|ADV66854.1| Aqualysin 1 [Deinococcus maricopensis DSM 21211]
Py10854	py10854.t1	162.152	148.16	128.522	46.9723	48.6848	47.4354	Chr_1	18160389	18162523	HT	RZ	OK	176.259	52.4325	-1.74916	-5.08496	5e-05	0.000337442	yes		EC:1.5.1.5,EC:3.5.4.9,EC:6.3.4.3,GO:0046487,GO:0046686,GO:0009735,GO:0009257,GO:0009113,GO:0006730,GO:0005524,GO:0005507,GO:0004488,GO:0004477,GO:0004329閿涘瓘O:0005829,GO:0005886,GO:0009507,GO:0048046	Formatetetrahydrofolate ligase [Arabidopsis thaliana] &gt;gi|68052257|sp|Q9SPK5.1|FTHS_ARATH RecName: Full=Formatetetrahydrofolate ligase; AltName: Full=10-formyletrahydrofolate synthetase; Short=FHS; Short=FTHFS; AltName: Full=Formyltetrahydrofolate synthetase &gt;gi|5921663|gb|AAD56290.1|AF162279_1 10-formyltetrahydrofolate synthetase [Arabidopsis thaliana] &gt;gi|9454559|gb|AAF87882.1|AC012561…
Py10857	py10857.t1	4.24e-07	5.16e-07	5.61e-07	3.64e-08	7.08e-08	6.69e-08	Chr_1	18166375	18168363	HT	RZ	OK	3.06073	0.251088	-3.60761	-0.494106	0.5369	0.716739	no			9-cis-epoxycarotenoid dioxygenase, neoxanthin cleavage enzyme-like protein [Galdieria sulphuraria] &gt;gi|452822174|gb|EME29196.1| 9-cis-epoxycarotenoid dioxygenase, neoxanthin cleavage enzyme-like protein [Galdieria sulphuraria]
Py10868	py10868.t1	186.36	136.369	150.325	48.6322	69.6908	42.6123	Chr_1	18245736	18247073	HT	RZ	OK	131.451	50.265	-1.3869	-3.74484	5e-05	0.000337442	yes			BNR repeat domain protein [Vulgatibacter incomptus]
Py10872	py10872.t1	39.7343	49.4946	49.8568	25.7089	25.275	30.0888	Chr_1	18259707	18260708	HT	RZ	OK	57.9053	26.7145	-1.11607	-2.71671	5e-05	0.000337442	yes	K01938
Py06962	py06962.t1	3.15102	1.88032	4.22354	6.88776	8.43878	12.2136	Chr_1	18490548	18492158	HT	RZ	OK	4.24437	12.14	1.51614	0.8272	0.105	0.234823	no
Py06961	py06961.t1	9.51422	14.0786	11.8614	26.6867	28.3801	28.9281	Chr_1	18492737	18494876	HT	RZ	OK	12.7482	26.4856	1.05492	2.44686	5e-05	0.000337442	yes		GO:0016787	Leucyl aminopeptidase [Ectocarpus siliculosus]
Py06957	py06957.t1	1.22635	3.62288	3.05322	15.6415	7.92012	10.9257	Chr_1	18502671	18505259	HT	RZ	OK	2.89253	12.7173	2.13639	3.65548	5e-05	0.000337442	yes
Py06952	py06952.t1	339.377	112.563	115.121	522.259	1334.18	1423.94	Chr_1	18583299	18583637	HT	RZ	OK	168.416	1014.53	2.59071	5.15577	5e-05	0.000337442	yes
Py06947	py06947.t1	16.3716	16.7592	14.1129	8.83601	8.26147	6.86152	Chr_1	18657233	18659398	HT	RZ	OK	16.5558	8.22212	-1.00976	-2.26259	5e-05	0.000337442	yes
Py06934	py06934.t1	0.0760723	0	0.125847	0	0	0	Chr_1	18820215	18821042	HT	RZ	OK	3.39857	0	#NAME?	#NAME?	5e-05	0.000337442	yes			adenine specific DNA methyltransferase [Chondrus crispus] &gt;gi|507106843|emb|CDF40424.1| adenine specific DNA methyltransferase [Chondrus crispus]
Py06929	py06929.t1	20.4641	18.5863	20.3267	8.44506	5.86554	3.93164	Chr_1	18847654	18848379	HT	RZ	OK	24.7277	6.0611	-2.02848	-2.61346	5e-05	0.000337442	yes
Py01521	py01521.t1	11.2705	13.0056	17.2618	5.66425	4.91824	3.66778	Chr_1	19021685	19023163	HT	RZ	OK	13.1088	4.59964	-1.51094	-2.40696	5e-05	0.000337442	yes
Pyi00117	pyi00117.t1	0.319357	1.20904	0.696633	6.03803	5.2716	5.45897	Chr_1	19058263	19058943	HT	RZ	OK	1.3693	5.18733	1.92155	1.4457	0.00525	0.0215108	yes
Py01512	py01512.t1	11.9906	10.2964	15.3743	31.7126	33.4001	41.181	Chr_1	19059536	19060174	HT	RZ	OK	13.1815	36.6442	1.47507	2.16339	0.00025	0.00148777	yes
Py01499	py01499.t1	2.19542	3.97804	3.44574	8.35835	7.13976	7.92207	Chr_1	19138948	19142154	HT	RZ	OK	3.19241	7.97576	1.32098	2.44837	5e-05	0.000337442	yes	K19584	GO:0007275,GO:0006259,GO:0016787,GO:0003677,GO:0032300
Py01496	py01496.t1	157.744	102.214	125.682	1.99752	9.98684	4.76e-06	Chr_1	19161476	19162387	HT	RZ	OK	101.102	6.23609	-4.01902	-1.95173	0.0411	0.115983	no
Py01486	py01486.t1	0.256558	2.18806	1.41656	5.37023	1.41968	3.75986	Chr_1	19183162	19184952	HT	RZ	OK	1.15472	3.61827	1.64776	1.75047	0.00065	0.00349969	yes
Py01476	py01476.t1	1.38827	0.430176	0.755584	58.2913	44.7529	21.1932	Chr_1	19284809	19285801	HT	RZ	OK	0.771911	37.1605	5.58919	5.11397	5e-05	0.000337442	yes	K06627	GO:1901564,GO:0044763,GO:0044281,GO:0044238,GO:0034641,GO:0008757,GO:0008170
Py01471	py01471.t1	1.43018	0.911665	0.801737	3.31423	3.47562	2.9464	Chr_1	19357855	19359390	HT	RZ	OK	1.23824	3.13674	1.34097	1.39335	0.0072	0.0279698	yes
Py01465	py01465.t1	170.384	145.312	138.731	6.86377	9.40454	6.05731	Chr_1	19401992	19403665	HT	RZ	OK	147.04	7.61485	-4.27125	-8.26645	5e-05	0.000337442	yes	K10858
Py01463	py01463.t1	30.9065	40.5223	32.4606	100.449	109.49	127.964	Chr_1	19442650	19444269	HT	RZ	OK	38.0337	117.494	1.62723	4.60348	5e-05	0.000337442	yes			G2/mitotic-specific cyclin 1/2 [Galdieria sulphuraria] &gt;gi|452823296|gb|EME30308.1| G2/mitotic-specific cyclin 1/2 [Galdieria sulphuraria]
Py01461	py01461.t1	8.67496	11.1541	8.65904	25.5466	18.755	20.7868	Chr_1	19460709	19463486	HT	RZ	OK	9.2885	20.3172	1.12918	2.70632	5e-05	0.000337442	yes			KH domain-containing protein [Arabidopsis lyrata subsp. lyrata] &gt;gi|297320442|gb|EFH50864.1| KH domain-containing protein [Arabidopsis lyrata subsp. lyrata]
Py01459	py01459.t1	78.1774	68.0145	82.2039	26.2575	30.781	28.4355	Chr_1	19480529	19482817	HT	RZ	OK	73.7083	32.5017	-1.18131	-3.36869	5e-05	0.000337442	yes		GO:1901363,GO:0097159	RNA-binding protein [Galdieria sulphuraria] &gt;gi|452820224|gb|EME27269.1| RNA-binding protein [Galdieria sulphuraria]
Py10557	py10557.t1	9.75e-06	4.04e-05	4.17e-06	5.42e-07	3.02e-06	2.77e-06	Chr_1	19710652	19711653	HT	RZ	OK	7.39142	2.30047	-1.68392	-0.490734	0.6557	0.807412	no		GO:0000479,GO:0000462,GO:0003676,GO:0005634	Pre-rRNA-processing protein ESF2 [Hirsutella minnesotensis 3608]
Py10539	py10539.t1	8.78709	13.572	0	8.9523	0	0	Chr_1	19865783	19866010	HT	RZ	NOTEST	5.876	1.97538	-1.57271	0	1	1	no
Py10533	py10533.t1	21.7507	22.7757	22.6946	7.13184	4.71093	4.22326	Chr_1	19895744	19896628	HT	RZ	OK	26.612	5.49529	-2.27581	-3.20425	5e-05	0.000337442	yes	K14785
Py10527	py10527.t1	5.39115	2.83866	1.73279	2.07252	0.946655	0.833322	Chr_1	19953480	19955075	HT	RZ	OK	3.24775	1.27489	-1.34907	-1.38143	0.01885	0.0616832	no	K03217
Py10519	py10519.t1	205.415	165.658	183.968	412.288	460.397	470.408	Chr_1	20029845	20031430	HT	RZ	OK	189.249	457.06	1.2721	3.96342	5e-05	0.000337442	yes		GO:0090150,GO:0044802,GO:0044237,GO:0016020	preprotein translocase, Oxa1 family [Galdieria sulphuraria] &gt;gi|452822623|gb|EME29641.1| preprotein translocase, Oxa1 family [Galdieria sulphuraria]
Pyi00741	pyi00741.t1	0.12602	0.240656	0.351877	5.38481	7.12976	14.2677	Chr_1	20035345	20036523	HT	RZ	OK	0.283689	8.8844	4.96889	3.76302	5e-05	0.000337442	yes			PREDICTED: Krueppel-like factor 10 [Eurypyga helias]
Py00672	py00672.t1	2.78894	3.25318	3.49107	36.7241	53.4997	46.342	Chr_1	20221281	20222821	HT	RZ	OK	2.81753	46.565	4.04674	6.27339	5e-05	0.000337442	yes
Py00665	py00665.t1	14.1446	7.41588	16.8486	4.88384	0	0	Chr_1	20276259	20276507	HT	RZ	OK	10.029	3.02268	-1.73027	-4.69233	0.26735	0.454313	no
Py00663	py00663.t1	51.8124	46.1192	54.2095	17.6099	20.351	18.1258	Chr_1	20290915	20292444	HT	RZ	OK	47.7983	19.7988	-1.27154	-3.30382	5e-05	0.000337442	yes		GO:0016491	glyoxylate reductase/hydroxypyruvate reductase [Galdieria sulphuraria] &gt;gi|452820705|gb|EME27744.1| glyoxylate reductase/hydroxypyruvate reductase [Galdieria sulphuraria]
Py00652	py00652.t1	964.175	733.835	776.68	60.1858	64.8282	53.0934	Chr_1	20333376	20334755	HT	RZ	OK	903.686	96.6586	-3.22485	-8.8931	5e-05	0.000337442	yes		GO:0044424
Py10233	py10233.t1	21.8773	17.8992	14.7732	111.142	40.5924	32.1016	Chr_1	20638996	20640132	HT	RZ	OK	17.7055	60.9644	1.78377	3.3475	5e-05	0.000337442	yes
Py10221	py10221.t1	472.724	194.148	178.043	171.707	103.48	58.6038	Chr_1	20705608	20706306	HT	RZ	OK	204.533	90.8074	-1.17145	-2.96381	5e-05	0.000337442	yes
Py10219	py10219.t1	912.257	659.25	728.169	296.006	358.973	337.896	Chr_1	20709648	20711073	HT	RZ	OK	769.108	343.182	-1.16421	-3.52746	5e-05	0.000337442	yes		GO:0008152,GO:0016491	Myo-inositol dehydrogenase [Chondrus crispus] &gt;gi|507108718|emb|CDF32646.1| Myo-inositol dehydrogenase [Chondrus crispus]
Pyi00344	pyi00344.t1	14.5931	14.0065	9.83408	26.5498	25.1234	27.5288	Chr_1	20744522	20744899	HT	RZ	OK	12.2598	27.1832	1.14878	1.06425	0.0443	0.122574	no
Py04817	py04817.t1	125.666	145.118	138.615	80.1427	79.2764	75.3823	Chr_1	20801852	20802887	HT	RZ	OK	149.189	74.4279	-1.00323	-2.47195	5e-05	0.000337442	yes
Py04826	py04826.t1	57.3344	29.6749	0	0.212101	0.218414	0.0641835	Chr_1	20875314	20876243	HT	RZ	OK	29.791	7.03059	-2.08316	-2.62431	5e-05	0.000337442	yes
Py04827	py04827.t1	15.3746	6.98071	0.0872762	0.0351533	0	0	Chr_1	20876643	20877701	HT	RZ	OK	7.04672	1.8048	-1.96512	-2.017	0.0028	0.012676	yes
Py04848	py04848.t1	75.3672	16.5729	24.7595	16.4005	0	0	Chr_1	20978982	20979371	HT	RZ	OK	26.5306	5.36719	-2.30542	-13.3066	0.18815	0.359632	no
Py04862	py04862.t1	11.6874	17.3809	20.2808	5.09011	4.20346	3.02582	Chr_1	21057541	21062095	HT	RZ	OK	14.7202	4.00533	-1.8778	-3.53217	5e-05	0.000337442	yes
Py04869	py04869.t1	1.04569	2.08591	1.14003	6.49931	2.61511	2.08993	Chr_1	21131185	21133278	HT	RZ	OK	1.54957	3.96429	1.3552	1.70837	0.0018	0.00863527	yes
Py09029	py09029.t1	7.66278	7.358	8.27751	10.7297	17.9426	21.2893	Chr_1	21460946	21462544	HT	RZ	OK	10.762	21.8428	1.02121	2.25977	5e-05	0.000337442	yes
Py09017	py09017.t1	593.779	559.906	641.202	223.704	268.606	267.368	Chr_1	21658182	21660653	HT	RZ	OK	606.889	278.603	-1.12322	-3.40827	5e-05	0.000337442	yes
Pyi00625	pyi00625.t1	146.199	101.474	177.235	66.0898	66.7173	78.2304	Chr_1	21752362	21752766	HT	RZ	OK	153.732	75.0932	-1.03366	-2.8218	5e-05	0.000337442	yes
Py08338	py08338.t1	11.1799	8.11336	8.17393	31.8162	45.1352	45.8177	Chr_1	21821937	21823746	HT	RZ	OK	11.3542	44.6961	1.97692	4.23779	5e-05	0.000337442	yes		GO:0044763,GO:0006811,GO:0016491,GO:0031982,GO:0016020,GO:0005737	dudulin 2 [Mus musculus]
Py08339	py08339.t1	5.92014	18.7623	12.3449	6.78545	4.78191	7.67274	Chr_1	21824927	21826273	HT	RZ	OK	13.4716	5.90547	-1.18979	-1.86415	0.0009	0.00464858	yes
Py08341	py08341.t1	1.85567	2.68435	4.19183	13.5254	14.7015	11.2334	Chr_1	21836026	21838386	HT	RZ	OK	3.16588	12.8635	2.0226	3.45429	5e-05	0.000337442	yes
Pyi00575	pyi00575.t1	0.412437	1.15526	0.978155	10.0095	3.10737	6.12076	Chr_1	21838620	21839123	HT	RZ	OK	0.64327	5.18244	3.01013	2.05827	0.01495	0.0508788	no	K00049
Py08346	py08346.t1	1827.44	1501.35	1680.92	598.021	931.37	938.521	Chr_1	21862725	21864506	HT	RZ	OK	1786.76	851.686	-1.06895	-3.2019	5e-05	0.000337442	yes			tubulin binding protein [Cryptococcus gattii WM276] &gt;gi|317458852|gb|ADV20597.1| Tubulin binding protein, putative [Cryptococcus gattii WM276]
Py08348	py08348.t1	1600.08	1211.78	1684.56	582.352	821.741	825.842	Chr_1	21869498	21870651	HT	RZ	OK	1601.5	773.593	-1.04977	-3.18181	5e-05	0.000337442	yes
Py08350	py08350.t1	1484.51	1113.63	1131.12	318.458	340.428	341.039	Chr_1	21874085	21875101	HT	RZ	OK	1314.26	356.861	-1.88081	-5.6751	5e-05	0.000337442	yes		GO:0016616	glyoxylate reductase/hydroxypyruvate reductase [Chondrus crispus] &gt;gi|507106543|emb|CDF40164.1| glyoxylate reductase/hydroxypyruvate reductase [Chondrus crispus]
Py10179	py10179.t1	10.9873	16.9333	17.6669	2.4245	2.46593	2.06767	Chr_1	21967389	21970752	HT	RZ	OK	14.9467	2.50237	-2.57846	-4.78003	5e-05	0.000337442	yes
Pyi00723	pyi00723.t1	32.4893	30.2331	42.0056	7.39991	9.76564	10.0909	Chr_1	21971084	21971494	HT	RZ	OK	34.5265	10.5138	-1.71542	-2.39556	5e-05	0.000337442	yes
Py06216	py06216.t1	2.45753	15.9981	5.55751	1.39489	0.416712	0.53844	Chr_1	22069104	22070216	HT	RZ	OK	7.0644	0.828996	-3.09113	-2.78976	0.0004	0.00228721	yes
Py05144	py05144.t1	12.2065	15.4693	13.5548	6.69697	4.5658	5.07566	Chr_1	22115464	22120388	HT	RZ	OK	12.8735	4.86756	-1.40314	-2.0172	0.0001	0.000635704	yes		GO:0003824
Py05147	py05147.t1	2.67256	25.278	9.45668	67.2345	26.0237	62.9859	Chr_1	22135918	22136571	HT	RZ	OK	10.9979	43.5921	1.98684	2.725	5e-05	0.000337442	yes
Py05150	py05150.t1	2.76217	3.94382	5.17329	158.142	102.505	230.946	Chr_1	22156648	22158399	HT	RZ	OK	4.37373	157.454	5.16993	9.52194	5e-05	0.000337442	yes
Py05154	py05154.t1	0.847112	1.8753	1.81334	6.72342	5.89881	8.53453	Chr_1	22216372	22219739	HT	RZ	OK	1.6147	6.23096	1.94819	2.65677	5e-05	0.000337442	yes
Py10240	py10240.t1	0.575241	5.78402	5.14929	13.0419	3.70496	11.8907	Chr_1	22345212	22346270	HT	RZ	OK	3.60637	9.16395	1.34542	1.5646	0.0016	0.00774365	yes
Py10462	py10462.t1	100.224	117.479	109.209	457.235	516.189	555.945	Chr_1	22632680	22633613	HT	RZ	OK	117.016	498.995	2.09232	6.26786	5e-05	0.000337442	yes
Py01583	py01583.t1	141.248	100.628	90.8904	56.588	37.9336	23.9993	Chr_1	22692781	22693692	HT	RZ	OK	96.6169	37.8175	-1.35322	-3.7246	5e-05	0.000337442	yes
Py09458	py09458.t1	27.3847	36.7019	29.8358	6.68718	5.06493	6.5029	Chr_1	22782547	22784758	HT	RZ	OK	30.634	6.63086	-2.20787	-4.93613	5e-05	0.000337442	yes		GO:0009987	ERO1-like protein beta [Galdieria sulphuraria] &gt;gi|452824503|gb|EME31505.1| ERO1-like protein beta [Galdieria sulphuraria]
Py09461	py09461.t1	3.1614	5.36675	4.3394	10.7019	8.34273	8.4126	Chr_1	22794386	22796149	HT	RZ	OK	4.06696	8.99128	1.14458	1.68583	0.00215	0.0100609	yes
Py09464	py09464.t1	32.0795	30.0228	27.2932	10.2847	10.2254	10.6381	Chr_1	22800350	22801228	HT	RZ	OK	30.8234	10.7039	-1.5259	-2.84285	5e-05	0.000337442	yes
Py00084	py00084.t1	1951.83	1942.12	2161.73	17.116	24.8581	9.71586	Chr_1	23231675	23232514	HT	RZ	OK	1766.63	19.2646	-6.5189	-16.0831	5e-05	0.000337442	yes
Py09909	py09909.t1	5.80527	4.1227	3.34559	0.0449038	0.115132	0.0337871	Chr_1	23432769	23434942	HT	RZ	OK	4.38534	0.0865487	-5.66303	-3.15466	0.01095	0.0397687	yes	K04565	GO:0003824
Py09904	py09904.t1	7.75658	9.84104	7.86276	22.4738	18.4765	15.8584	Chr_1	23457669	23458271	HT	RZ	OK	8.75968	20.0159	1.19219	2.07141	0.00015	0.000929279	yes			heat shock protein 22 [Pyropia haitanensis]
Py09897	py09897.t1	1.86609	0.801902	1.29668	5.80363	8.19938	7.18512	Chr_1	23467964	23471892	HT	RZ	OK	1.20798	7.15978	2.56732	4.02455	5e-05	0.000337442	yes
Py11315	py11315.t1	15.5213	19.763	19.1978	7.4184	6.98785	6.30911	Chr_1	23565377	23566657	HT	RZ	OK	17.8162	6.81831	-1.38571	-2.75928	5e-05	0.000337442	yes
Py11305	py11305.t1	1.78824	22.6476	6.63858	46.3567	9.61912	24.4158	Chr_1	23631193	23632290	HT	RZ	OK	9.16599	28.0139	1.61178	2.53996	5e-05	0.000337442	yes
Py10333	py10333.t1	7.7507	10.5616	9.67085	2.3012	2.37107	0.0651988	Chr_1	23650061	23652106	HT	RZ	OK	9.83801	1.67428	-2.55482	-3.50542	5e-05	0.000337442	yes
Py10331	py10331.t1	9.34219	9.46919	9.27167	2.94014	3.77227	3.42964	Chr_1	23663126	23665822	HT	RZ	OK	10.2181	3.53076	-1.53308	-2.92323	5e-05	0.000337442	yes			TPR repeat-containing protein [Chondrus crispus] &gt;gi|507107837|emb|CDF41259.1| TPR repeat-containing protein [Chondrus crispus]
Py10327	py10327.t1	16.6717	14.8821	17.1597	94.972	121.591	116.023	Chr_1	23714842	23717428	HT	RZ	OK	15.9644	111.691	2.80658	7.70485	5e-05	0.000337442	yes
Py10319	py10319.t1	7.4869	6.7162	10.3714	32.6073	31.6582	48.0903	Chr_1	23762552	23763514	HT	RZ	OK	9.20938	35.173	1.93329	3.32068	5e-05	0.000337442	yes
Py10315	py10315.t1	1.06519	2.92761	2.29393	4.75347	5.02535	6.10251	Chr_1	23777927	23778979	HT	RZ	OK	2.03015	5.29312	1.38253	1.53836	0.0064	0.0254028	yes
Py10313	py10313.t1	29.925	29.4443	35.1168	1.19941	0.715962	0.630561	Chr_1	23791254	23792009	HT	RZ	OK	26.3677	0.900751	-4.8715	-5.28072	5e-05	0.000337442	yes
Py10305	py10305.t1	116.078	83.2685	103.695	36.3007	46.2758	29.6637	Chr_1	23822413	23823771	HT	RZ	OK	82.7877	36.4513	-1.18345	-3.13551	5e-05	0.000337442	yes			BNR repeat domain protein [Vulgatibacter incomptus]
Py10686	py10686.t1	4.30536	3.61692	4.96324	0.999534	0.708701	1.04074	Chr_1	23974987	23976821	HT	RZ	OK	4.25564	0.974614	-2.12647	-1.97824	0.0005	0.00277215	yes			PREDICTED: alpha-2-macroglobulin-like isoform X5 [Astyanax mexicanus]
Py05082	py05082.t1	21.4529	19.8763	24.5128	40.5016	48.7411	43.6354	Chr_1	24119150	24122119	HT	RZ	OK	21.5918	45.0491	1.06101	3.03048	5e-05	0.000337442	yes		GO:0006508,GO:0008233,GO:0005524	ATP-dependent Clp protease ATP-binding subunit ClpB [Galdieria sulphuraria] &gt;gi|452823271|gb|EME30283.1| ATP-dependent Clp protease ATP-binding subunit ClpB [Galdieria sulphuraria]
Py05087	py05087.t1	9.74468	0.388212	7.62817	0	0.224498	0	Chr_1	24146626	24149043	HT	RZ	OK	10.8529	0.0859894	-6.97971	-4.77024	0.001	0.00510192	yes	K12857		PREDICTED: jerky protein homolog-like [Latimeria chalumnae]
Py01980	py01980.t1	5.30967	6.99149	4.28981	1.36028	0.189075	0.166622	Chr_1	24330682	24331707	HT	RZ	OK	5.00502	0.527278	-3.24674	-2.18925	0.0038	0.0164711	yes
Py01968	py01968.t1	70.166	54.581	66.4967	15.8492	23.1924	23.2326	Chr_1	24380588	24381814	HT	RZ	OK	66.0667	26.8255	-1.30032	-2.68965	5e-05	0.000337442	yes			Maf protein [Chondrus crispus] &gt;gi|507115449|emb|CDF38915.1| Maf protein [Chondrus crispus]
Py01956	py01956.t1	24.322	21.1823	24.0334	69.4655	76.0329	76.207	Chr_1	24420091	24423693	HT	RZ	OK	24.4872	76.5976	1.64527	4.93562	5e-05	0.000337442	yes	K06287
Py01447	py01447.t1	152.159	156.891	182.471	469.382	506.998	554.236	Chr_1	24516503	24519948	HT	RZ	OK	171.657	517.352	1.59162	4.83494	5e-05	0.000337442	yes
Py01657	py01657.t1	0.549978	0.922856	0.815522	5.5881	4.17567	4.9437	Chr_1	24609231	24613006	HT	RZ	OK	0.764928	5.30289	2.79338	3.75521	5e-05	0.000337442	yes
Py01666	py01666.t1	33.9466	63.742	73.7056	123.819	143.279	153.318	Chr_1	24639589	24640296	HT	RZ	OK	64.2199	129.771	1.01488	2.48829	5e-05	0.000337442	yes
Py01679	py01679.t1	1.51174	2.68714	3.10505	7.44653	7.27926	5.52171	Chr_1	24706456	24707184	HT	RZ	OK	2.70025	5.82565	1.10933	1.01824	0.045	0.12404	no
Py01682	py01682.t1	37.0376	42.4414	44.685	16.897	17.6669	12.5213	Chr_1	24714961	24717328	HT	RZ	OK	37.1893	15.1199	-1.29844	-3.19718	5e-05	0.000337442	yes
Py01702	py01702.t1	1.19e-05	0.000109017	0.361181	55.4139	75.0158	98.1539	Chr_1	24792745	24794457	HT	RZ	OK	6.28272	98.5597	3.97154	2.33002	0.0509	0.135816	no		GO:0008643,GO:0015144,GO:0016020	sucrose transporter, GPH family [Galdieria sulphuraria] &gt;gi|452822037|gb|EME29060.1| sucrose transporter, GPH family [Galdieria sulphuraria]
Py01704	py01704.t1	63.767	38.174	38.1014	193.121	271.406	274.738	Chr_1	24800024	24802480	HT	RZ	OK	51.1384	258.299	2.33656	7.0847	5e-05	0.000337442	yes	K15378
Py01715	py01715.t1	0.0278636	0	0.234643	7.97338	12.0539	13.8337	Chr_1	24843219	24845911	HT	RZ	OK	0.0686489	10.5227	7.26006	3.7721	0.24675	0.429557	no
Py01716	py01716.t1	1.06294	6.22323	4.09916	2.4139	0.907514	1.45367	Chr_1	24848683	24850929	HT	RZ	OK	3.19058	1.47017	-1.11784	-1.34774	0.00825	0.0313536	yes
Py01720	py01720.t1	2.13579	4.01758	4.66519	1.18877	0.516007	0.152204	Chr_1	24879770	24880342	HT	RZ	OK	3.09988	0.994779	-1.63976	-0.921175	0.07845	0.189005	no
Py01726	py01726.t1	61.1868	34.3114	27.4746	16.1939	27.7497	14.1897	Chr_1	24914895	24915617	HT	RZ	OK	62.465	29.2083	-1.09667	-0.422275	0.42515	0.617703	no
Py01739	py01739.t1	0.101699	0.0969882	0.169821	8.92608	7.64697	0.10326	Chr_1	25049044	25050123	HT	RZ	OK	0.0890024	6.0437	6.08544	3.38622	0.0204	0.0658695	no
Py03048	py03048.t1	2.17839	8.39894	4.46332	0.51743	0.279571	0.328283	Chr_1	25095160	25097240	HT	RZ	OK	4.64689	0.350757	-3.72772	-2.999	0.0001	0.000635704	yes
Py03025	py03025.t1	27.9176	39.9843	51.426	1.85983	2.33871	2.29099	Chr_1	25358711	25359628	HT	RZ	OK	34.4769	2.50253	-3.78417	-4.68114	5e-05	0.000337442	yes	K03564
Py03021	py03021.t1	115.915	138.759	144.999	49.2558	47.3791	37.3306	Chr_1	25375714	25376748	HT	RZ	OK	139.971	49.3031	-1.50538	-4.45386	5e-05	0.000337442	yes
Py03009	py03009.t1	9.51631	6.65245	2.24326	0	0	0	Chr_1	25439786	25441913	HT	RZ	OK	7.07125	1.12253	-2.65521	-2.20241	0.00705	0.0275459	yes
Py03008	py03008.t1	9.80084	7.44651	1.70918	0	0	0	Chr_1	25442097	25443457	HT	RZ	OK	7.01184	0.719569	-3.28459	-2.84413	0.00105	0.00532908	yes
Py08634	py08634.t1	81.6989	58.5566	73.3289	26.8197	31.7327	25.9014	Chr_1	25581983	25587655	HT	RZ	OK	72.5182	29.9463	-1.27596	-3.92425	5e-05	0.000337442	yes			PREDICTED: mucin-17-like [Solanum lycopersicum]
Py11025	py11025.t1	0.719776	1.01169	4.01722	11.5835	9.68656	5.36226	Chr_1	25853250	25853995	HT	RZ	OK	1.53964	7.669	2.31645	1.40356	0.02395	0.0754955	no
Py11026	py11026.t1	1.37861	3.56341	6.39692	12.0337	7.35309	9.26052	Chr_1	25862217	25863931	HT	RZ	OK	3.68046	9.15824	1.31518	2.10258	0.0001	0.000635704	yes	K07760
Py11027	py11027.t1	4.15942	10.9255	24.7755	4.58813	2.86025	2.21712	Chr_1	25864259	25865089	HT	RZ	OK	12.5257	3.60847	-1.79543	-2.05823	0.0006	0.00325046	yes	K06636		zinc finger C2H2 type [Echinococcus granulosus]
Py11030	py11030.t1	27.8864	20.0354	21.719	75.7992	42.4901	31.1435	Chr_1	25909946	25910624	HT	RZ	OK	21.394	52.1424	1.28525	1.46826	0.00805	0.0307402	yes
Py11034	py11034.t1	7.69612	6.09863	9.10242	16.2746	26.0262	25.669	Chr_1	25926135	25928988	HT	RZ	OK	7.11948	24.8862	1.8055	4.29298	5e-05	0.000337442	yes		GO:0006810,GO:0005488,GO:0016020	ABC transporter, ATP-binding &amp; transmembrane domain [Galdieria sulphuraria] &gt;gi|452821302|gb|EME28334.1| ABC transporter, ATP-binding &amp; transmembrane domain [Galdieria sulphuraria]
Py11039	py11039.t1	136.769	109.723	123.46	208.326	267.906	258.994	Chr_1	25941718	25942923	HT	RZ	OK	125.136	258.511	1.04673	3.25226	5e-05	0.000337442	yes	K09486	EC:2.7.11,GO:0009069,GO:0006468,GO:0005524,GO:0004674	Cyclin-dependent kinase B2-2, CDKB2-2 [Chondrus crispus] &gt;gi|507111596|emb|CDF35311.1| Cyclin-dependent kinase B2-2, CDKB2-2 [Chondrus crispus]
Py02732	py02732.t1	61.0664	112.787	92.7619	187.503	166.281	208.201	Chr_1	26175976	26176713	HT	RZ	OK	92.3444	188.198	1.02716	2.26726	5e-05	0.000337442	yes
Py02733	py02733.t1	132.433	133.48	146.644	24.1992	36.4855	27.8776	Chr_1	26178485	26179916	HT	RZ	OK	146.275	34.6583	-2.07741	-5.44871	5e-05	0.000337442	yes
Pyi00192	pyi00192.t1	31.4933	53.0169	38.6036	4.11513	11.4766	1.6981	Chr_1	26180057	26180389	HT	RZ	OK	35.3475	6.53743	-2.43481	-1.79242	0.00205	0.00963412	yes
Py02734	py02734.t1	13.7876	19.1771	12.2162	3.99047	4.68181	4.43	Chr_1	26184618	26185520	HT	RZ	OK	13.3481	4.36877	-1.61134	-2.0258	0.00045	0.00253505	yes		GO:0044431
Pyi00193	pyi00193.t1	2.98951	17.1932	5.31363	0.0486581	0.752554	0.0737469	Chr_1	26190848	26191324	HT	RZ	OK	7.6397	0.243408	-4.97207	-2.64076	0.0023	0.0106434	yes
Py02772	py02772.t1	4.04615	4.88193	5.41721	2.51391	2.47286	2.20126	Chr_1	26502094	26503989	HT	RZ	OK	5.32073	2.56949	-1.05014	-1.45954	0.0034	0.0149894	yes			peptidyl-prolyl cis-trans isomerase [Oscillatoria acuminata] &gt;gi|427999503|gb|AFY80346.1| peptidyl-prolyl cis-trans isomerase (rotamase) - cyclophilin family [Oscillatoria acuminata PCC 6304]
Py02775	py02775.t1	13.9276	12.7267	3.03617	0.0440362	0.0703248	0.0164915	Chr_1	26519923	26525037	HT	RZ	OK	13.2434	1.22258	-3.43727	-4.89278	5e-05	0.000337442	yes
Py02776	py02776.t1	163.784	194.118	214.06	78.9987	65.1183	45.5687	Chr_1	26527098	26527955	HT	RZ	OK	214.971	66.8126	-1.68595	-4.75022	5e-05	0.000337442	yes
Py02781	py02781.t1	54.8936	46.6776	55.4072	152.999	202.398	205.664	Chr_1	26567372	26568103	HT	RZ	OK	56.2736	195.94	1.79989	4.53051	5e-05	0.000337442	yes
Py02786	py02786.t1	15.7974	8.92287	12.0828	21.0789	24.6295	19.0848	Chr_1	26670689	26674692	HT	RZ	OK	11.2679	22.6921	1.00996	2.62356	5e-05	0.000337442	yes	K00753
Py02790	py02790.t1	117.026	76.5689	74.1425	140.409	181.08	180.704	Chr_1	26684534	26686430	HT	RZ	OK	85.8371	178.168	1.05356	3.1829	5e-05	0.000337442	yes
Py02798	py02798.t1	162.466	236.218	240.242	7.53236	10.7787	2.97133	Chr_1	26764688	26766346	HT	RZ	OK	196.357	6.86184	-4.83874	-9.95241	5e-05	0.000337442	yes
Py09119	py09119.t1	8.49566	13.9865	18.4651	4.832	6.16593	6.72504	Chr_1	27027693	27029636	HT	RZ	OK	13.8932	6.53038	-1.08914	-2.07025	0.00015	0.000929279	yes
Py09117	py09117.t1	3.89051	5.53991	3.55006	11.8228	14.7019	16.2192	Chr_1	27041095	27042159	HT	RZ	OK	4.34853	14.6669	1.75396	2.2595	0.0001	0.000635704	yes
Py09216	py09216.t1	85.2935	54.0519	61.6384	142.928	180.515	160.983	Chr_1	27090516	27091868	HT	RZ	OK	74.9769	175.413	1.22623	3.63948	5e-05	0.000337442	yes
Py09217	py09217.t1	5.65052	4.50653	5.39433	7.8072	9.23	9.32028	Chr_1	27115085	27117772	HT	RZ	OK	4.50332	9.45221	1.06966	2.23201	5e-05	0.000337442	yes
Py09228	py09228.t1	0.345039	2.12853	0.852999	3.55222	3.40278	2.43713	Chr_1	27241719	27242487	HT	RZ	OK	0.916585	3.12415	1.76912	1.03765	0.064	0.161661	no
Py09227	py09227.t1	16.7847	27.0221	20.2059	10.726	7.1574	7.45699	Chr_1	27284999	27286597	HT	RZ	OK	19.3922	8.05512	-1.2675	-2.4799	5e-05	0.000337442	yes
Py09239	py09239.t1	1500.88	1230.36	1257.4	44.9459	145.515	231.839	Chr_1	27318441	27319283	HT	RZ	OK	1471.19	323.117	-2.18686	-1.414	0.0385	0.109964	no		GO:0044424	Gamma 31 kDa subunit of phycoerythrin [Chondrus crispus] &gt;gi|507111712|emb|CDF35425.1| Gamma 31 kDa subunit of phycoerythrin [Chondrus crispus]
Py08907	py08907.t1	130.24	87.357	69.6876	30.5715	21.9762	13.8005	Chr_1	27374540	27375994	HT	RZ	OK	71.5672	19.6708	-1.86324	-4.50419	5e-05	0.000337442	yes	K11159	GO:0044464
Py08905	py08905.t1	73.2037	141.878	96.7807	19.8712	14.4487	18.6277	Chr_1	27381931	27382471	HT	RZ	OK	114.958	18.5573	-2.63105	-4.12198	5e-05	0.000337442	yes			Lsorbosone dehydrogenase [Acanthamoeba castellanii str. Neff] &gt;gi|440803302|gb|ELR24210.1| Lsorbosone dehydrogenase [Acanthamoeba castellanii str. Neff]
Py08904	py08904.t1	138.581	281.302	213.662	74.0478	52.6511	50.9803	Chr_1	27382552	27383762	HT	RZ	OK	211.574	60.8384	-1.79811	-4.68981	5e-05	0.000337442	yes	K01674		L-sorbosone dehydrogenase [Hyalangium minutum] &gt;gi|670614077|gb|KFE60687.1| L-sorbosone dehydrogenase [Hyalangium minutum]
Py08901	py08901.t1	3.80487	6.41365	7.26536	21.0923	15.6459	17.9434	Chr_1	27390503	27392739	HT	RZ	OK	5.59257	18.3894	1.71729	3.23913	5e-05	0.000337442	yes
Py08849	py08849.t1	12.187	26.5039	20.7113	50.3572	36.7397	56.148	Chr_1	27470811	27472427	HT	RZ	OK	19.9973	46.7743	1.22591	2.96414	5e-05	0.000337442	yes		GO:0008233,GO:0044444,GO:0043229	PREDICTED: probable aspartyl aminopeptidase [Tarenaya hassleriana]
Py08841	py08841.t1	0.340479	0.484784	0.140346	5.65594	3.21262	2.14768	Chr_1	27538064	27538837	HT	RZ	OK	0.259772	3.31202	3.67239	2.27195	0.008	0.0305626	yes
Py08827	py08827.t1	18.0851	13.8256	15.8285	57.2836	69.6409	80.3533	Chr_1	27620301	27621923	HT	RZ	OK	15.508	65.7508	2.084	2.40466	5e-05	0.000337442	yes	K15275
Py08825	py08825.t1	23.1098	30.7349	23.0165	12.385	10.3024	9.90611	Chr_1	27638878	27652753	HT	RZ	OK	25.0266	10.7294	-1.22189	-2.69002	5e-05	0.000337442	yes
Pyi00613	pyi00613.t1	1.56531	4.82056	3.05059	9.12519	5.858	6.69922	Chr_1	27716005	27716355	HT	RZ	OK	2.78323	5.97631	1.1025	0.98213	0.05765	0.149148	no
Py08819	py08819.t1	0.815168	3.46954	2.30108	6.93698	7.13106	9.54143	Chr_1	27728970	27730316	HT	RZ	OK	2.11135	6.58089	1.64012	1.81168	0.0013	0.00639775	yes	K01267
Py08818	py08818.t1	23.7779	25.2342	18.5631	8.04388	11.4781	10.7028	Chr_1	27731329	27732128	HT	RZ	OK	23.4797	10.3871	-1.17663	-2.0748	5e-05	0.000337442	yes
Pyi00612	pyi00612.t1	138.884	149.05	121.861	26.8099	17.5346	15.177	Chr_1	27732580	27733341	HT	RZ	OK	121.749	17.35	-2.8109	-7.56782	5e-05	0.000337442	yes
Py08816	py08816.t1	40.1514	24.5242	24.9191	109.662	134.384	118.822	Chr_1	27749027	27749542	HT	RZ	OK	34.4692	128.973	1.90369	5.3674	5e-05	0.000337442	yes			ATP-dependent Clp protease adaptor protein ClpS [Galdieria sulphuraria] &gt;gi|452819960|gb|EME27009.1| ATP-dependent Clp protease adaptor protein ClpS [Galdieria sulphuraria]
Py08800	py08800.t1	1104.08	859.421	859.703	84.379	105.755	77.1285	Chr_1	27834217	27835140	HT	RZ	OK	877.297	102.58	-3.09632	-8.89442	5e-05	0.000337442	yes		GO:0008233	Serine protease-like protein; Two of the three residues in the serine protease H/D/S charge relay triad are replaced in this protein by G-98 and P-247, suggesting that it is not a serine protease [Porphyra purpurea]
Py08792	py08792.t1	0.674077	3.75587	2.06996	9.72178	4.26565	10.0296	Chr_1	27947480	27949498	HT	RZ	OK	1.98884	7.51898	1.91861	2.63144	5e-05	0.000337442	yes	K06891
Py08786	py08786.t1	12.4887	17.5649	23.8718	2.97721	3.43609	3.63769	Chr_1	27970806	27972611	HT	RZ	OK	17.1682	3.23533	-2.40775	-4.04038	5e-05	0.000337442	yes
Py08778	py08778.t1	29.2922	18.9671	7.00736	0.0189348	0	0.142336	Chr_1	27993287	27995218	HT	RZ	OK	19.9047	2.8959	-2.78102	-3.83881	5e-05	0.000337442	yes
Py08777	py08777.t1	5.63086	15.0994	12.2453	2.77549	2.78381	2.41669	Chr_1	28001017	28001685	HT	RZ	OK	9.88619	2.67259	-1.88717	-1.98224	0.00035	0.00203181	yes
Py07669	py07669.t1	397.772	328.214	309.969	678.33	830.13	733.731	Chr_1	28337337	28338441	HT	RZ	OK	372.862	754.47	1.01682	3.16911	5e-05	0.000337442	yes		GO:0019684,GO:0042651,GO:0009534	photosystem II protein Psb27 [Cyanidioschyzon merolae strain 10D] &gt;gi|449017142|dbj|BAM80544.1| photosystem II protein Psb27 [Cyanidioschyzon merolae strain 10D]
Py07668	py07668.t1	153.782	160.902	134.894	349.912	446.494	512.204	Chr_1	28343003	28344799	HT	RZ	OK	173.041	452.762	1.38764	4.2661	5e-05	0.000337442	yes			PREDICTED: microtubule-actin cross-linking factor 1, isoforms 1/2/3/5 [Gorilla gorilla gorilla]
Py07662	py07662.t1	510.028	290.3	275.846	71.127	39.5358	24.737	Chr_1	28410261	28411763	HT	RZ	OK	307.542	45.3389	-2.76196	-7.53678	5e-05	0.000337442	yes	K08902
Py08944	py08944.t1	29.7108	47.6102	47.5117	21.5804	23.5723	19.5656	Chr_1	28523495	28525711	HT	RZ	OK	45.0651	21.0222	-1.10009	-2.87254	5e-05	0.000337442	yes		GO:0045934,GO:0044763,GO:0040029,GO:0010605,GO:0006476,GO:0006355,GO:0006325,GO:0016787,GO:0005488,GO:0000792,GO:0000790	sir2 family histone deacetylase [Grosmannia clavigera kw1407] &gt;gi|320589984|gb|EFX02440.1| sir2 family histone deacetylase [Grosmannia clavigera kw1407]
Py08952	py08952.t1	81.7281	45.9588	43.1504	30.8134	24.8026	14.9922	Chr_1	28570472	28573075	HT	RZ	OK	46.6148	21.9836	-1.08436	-2.90766	5e-05	0.000337442	yes		GO:0044710,GO:0003824	Lipase domain protein, putative [Chondrus crispus] &gt;gi|507113777|emb|CDF37386.1| Lipase domain protein, putative [Chondrus crispus]
Py08959	py08959.t1	8.5181	10.2569	10.6153	27.5464	31.1046	36.1855	Chr_1	28607439	28608251	HT	RZ	OK	10.4265	38.008	1.86604	3.6379	5e-05	0.000337442	yes	K00109
Py08978	py08978.t1	19.4066	15.6001	20.7806	34.5596	41.456	30.1873	Chr_1	28673610	28677463	HT	RZ	OK	17.4888	36.266	1.05218	2.98987	5e-05	0.000337442	yes		GO:0005975,GO:0004553	alpha-galactosidase [Cyanidioschyzon merolae strain 10D] &gt;gi|449016174|dbj|BAM79576.1| alpha-galactosidase [Cyanidioschyzon merolae strain 10D]
Pyi00624	pyi00624.t1	6.9203	4.67549	6.41137	2.34234	2.2585	1.90585	Chr_1	28694833	28695258	HT	RZ	OK	5.94939	2.53518	-1.23065	-0.940805	0.07355	0.17947	no
Py08985	py08985.t1	3.6156	10.7276	5.32792	2.74242	0.306794	1.26194	Chr_1	28706533	28707504	HT	RZ	OK	5.8193	1.58294	-1.87824	-1.63647	0.0116	0.0416459	yes
Py08986	py08986.t1	7.15866	13.7512	6.24524	6.49556	4.73165	3.46079	Chr_1	28709272	28709907	HT	RZ	OK	9.74301	4.56325	-1.0943	-1.35394	0.0109	0.0396364	yes			PREDICTED: mitochondrial 2-oxoglutarate/malate carrier protein [Monodelphis domestica]
Py08987	py08987.t1	16.8086	21.6363	31.7581	107.272	94.4543	121.862	Chr_1	28712066	28713363	HT	RZ	OK	26.0285	112.666	2.11389	5.56189	5e-05	0.000337442	yes
Py08991	py08991.t1	8.97564	4.53911	6.30508	50.4225	41.9083	28.3509	Chr_1	28728843	28730793	HT	RZ	OK	5.93403	38.3081	2.69056	5.15501	5e-05	0.000337442	yes
Py08998	py08998.t1	2.37875	4.11233	2.52009	13.2795	8.36998	9.493	Chr_1	28759677	28761182	HT	RZ	OK	3.36772	10.859	1.68905	2.3963	5e-05	0.000337442	yes	K11121
Py09243	py09243.t1	10.781	29.7927	15.7214	84.1752	41.8678	54.5253	Chr_1	28974541	28976808	HT	RZ	OK	18.6964	58.7779	1.65251	4.28705	5e-05	0.000337442	yes
Py03573	py03573.t1	5.79226	11.4969	8.13821	2.40357	0.96213	1.36551	Chr_1	29025002	29026018	HT	RZ	OK	8.60646	1.81512	-2.24535	-2.44747	0.0005	0.00277215	yes
Py03574	py03574.t1	0.740586	4.99688	1.89955	16.8364	7.65298	9.95152	Chr_1	29029648	29030897	HT	RZ	OK	2.43779	10.2554	2.07274	2.07679	0.0004	0.00228721	yes
Py03584	py03584.t1	178.624	131.158	161.414	41.6844	27.35	7.72766	Chr_1	29054610	29056262	HT	RZ	OK	150.33	28.9309	-2.37745	-1.37469	0.04	0.113361	no		GO:0003824,GO:0016020
Py03589	py03589.t1	3.05905	1.68615	3.44333	0.115835	0.302705	0.357484	Chr_1	29173162	29173677	HT	RZ	OK	3.08456	0.423263	-2.86544	-1.41199	0.0249	0.0779571	no
Py05388	py05388.t1	1006.2	801.671	925.256	315.612	332.779	414.242	Chr_1	29234761	29236422	HT	RZ	OK	836.458	373.858	-1.1618	-3.58465	5e-05	0.000337442	yes			Disulfide-isomerase, PDIA-3 Endoplasmic reticulum lumen [Chondrus crispus] &gt;gi|507108721|emb|CDF32649.1| Disulfide-isomerase, PDIA-3 Endoplasmic reticulum lumen [Chondrus crispus]
Py01781	py01781.t1	2.37469	8.15702	4.3992	3.32073	1.903	2.47039	Chr_1	29363085	29365064	HT	RZ	OK	5.08527	2.42821	-1.06643	-1.44145	0.00905	0.033894	yes
Py01775	py01775.t1	1308.66	2131.62	1563.09	80.4531	79.9403	83.001	Chr_1	29379406	29380728	HT	RZ	OK	1680.41	91.6476	-4.19658	-12.0946	5e-05	0.000337442	yes	K03438	GO:0016020
Py07647	py07647.t1	1.56045	0.522304	0.45293	3.16419	2.67314	2.22077	Chr_1	29563604	29564344	HT	RZ	OK	0.878119	3.23998	1.8835	1.42247	0.0108	0.0393544	yes
Py07648	py07648.t1	1.80509	1.01892	1.04594	29.7195	12.6424	7.50947	Chr_1	29568918	29570543	HT	RZ	OK	0.97507	14.0357	3.84745	4.21956	5e-05	0.000337442	yes
Py07651	py07651.t1	7.10716	7.12391	6.34335	25.7017	25.6999	23.3031	Chr_1	29634833	29636929	HT	RZ	OK	7.05515	25.3014	1.84247	4.25264	5e-05	0.000337442	yes			PREDICTED: serine/threonine-protein phosphatase 6 regulatory ankyrin repeat subunit B-like isoform X2 [Hydra vulgaris]
Py07661	py07661.t1	3.27233	6.07037	6.31141	0.674723	0.669378	1.02352	Chr_1	29706895	29707710	HT	RZ	OK	6.32997	0.831055	-2.92918	-2.30515	0.00055	0.00301502	yes
Pyi00545	pyi00545.t1	12.3803	4.93194	9.17054	1.62593	4.55014	2.6925	Chr_1	29733526	29733837	HT	RZ	OK	12.2025	2.93088	-2.05777	-1.03073	0.06915	0.171407	no
Py10970	py10970.t1	88.6143	69.9837	88.4485	29.9229	33.9023	24.3151	Chr_1	30083731	30086298	HT	RZ	OK	74.9374	31.8117	-1.23613	-3.55343	5e-05	0.000337442	yes
Py10967	py10967.t1	781.317	414.817	411.884	991.634	1123.25	1194.75	Chr_1	30097473	30098597	HT	RZ	OK	417.996	1016.59	1.28218	3.69629	5e-05	0.000337442	yes		GO:0005524,GO:0005856,GO:0005737	actin [Pyropia yezoensis]
Py10966	py10966.t1	142.48	179.528	229.413	47.8965	103.149	53.513	Chr_1	30101835	30102440	HT	RZ	OK	184.091	78.7099	-1.2258	-2.89775	5e-05	0.000337442	yes
Py10965	py10965.t1	87.1436	84.7222	82.1897	6.92243	7.82211	7.30775	Chr_1	30106874	30110242	HT	RZ	OK	86.0302	7.7325	-3.47584	-8.94773	5e-05	0.000337442	yes	K05692	GO:0009987,GO:0005488
Py10964	py10964.t1	27.5253	33.3827	34.145	9.5002	6.7581	6.64168	Chr_1	30113156	30114436	HT	RZ	OK	30.1817	7.77537	-1.95669	-3.89031	5e-05	0.000337442	yes
Py10960	py10960.t1	24.9745	28.8885	28.0626	9.65741	9.85173	7.67745	Chr_1	30122361	30124628	HT	RZ	OK	29.0694	9.88185	-1.55665	-3.63724	5e-05	0.000337442	yes
Py10957	py10957.t1	4.51149	5.00955	2.9817	7.01665	6.7141	10.8308	Chr_1	30140016	30143909	HT	RZ	OK	5.09392	12.2267	1.26319	0.822785	0.113	0.248028	no			beta-galactosidase [Galdieria sulphuraria] &gt;gi|452822454|gb|EME29473.1| beta-galactosidase [Galdieria sulphuraria]
Py07589	py07589.t1	544.169	489.488	628.358	109.102	147.981	126.551	Chr_1	30186620	30188172	HT	RZ	OK	541.317	146.94	-1.88125	-5.67871	5e-05	0.000337442	yes		GO:0016829	alginate lyase [Pyropia yezoensis] &gt;gi|283806351|dbj|BAI66417.1| alginate lyase [Pyropia yezoensis]
Py07584	py07584.t1	36.6582	31.5954	39.7358	93.8298	112.783	111.42	Chr_1	30224457	30225515	HT	RZ	OK	37.0926	114.403	1.62492	4.72045	5e-05	0.000337442	yes	K00574
Py03893	py03893.t1	0.203921	0.386244	0.668328	5.65757	9.23676	8.41336	Chr_1	30341758	30342926	HT	RZ	OK	0.329137	7.67992	4.54433	2.95679	0.0043	0.0182323	yes		GO:0044237	DNA replication complex GINS protein psf3 [Chondrus crispus] &gt;gi|507109409|emb|CDF33231.1| DNA replication complex GINS protein psf3 [Chondrus crispus]
Py03885	py03885.t1	2.39442	7.31016	5.28354	2.99848	2.48494	1.75134	Chr_1	30373902	30374786	HT	RZ	OK	5.07843	2.18148	-1.21907	-1.31597	0.0109	0.0396364	yes
Py03882	py03882.t1	17.8545	42.0817	30.3288	3.17144	2.17771	2.08419	Chr_1	30388904	30389863	HT	RZ	OK	31.84	2.71026	-3.55434	-4.53778	5e-05	0.000337442	yes		GO:0044425
Py03863	py03863.t1	1.51669	14.4449	7.36835	4.96063	1.36032	3.1361	Chr_1	30595334	30596738	HT	RZ	OK	6.73349	3.1449	-1.09834	-1.1202	0.0436	0.121211	no
Pyi00299	pyi00299.t1	6.78082	5.61013	6.10469	3.22499	2.87094	2.69779	Chr_1	30611150	30611488	HT	RZ	OK	5.99065	2.94734	-1.0233	-1.20609	0.0171	0.0567624	no
Py03856	py03856.t1	322.803	276.436	284.974	1534.25	1815	2006.8	Chr_1	30658932	30660598	HT	RZ	OK	296.845	1865.25	2.65159	7.83711	5e-05	0.000337442	yes		GO:0055114,GO:0015995,GO:0015979,GO:0071949,GO:0045550,GO:0016628,GO:0016021	geranyl-geranyl reductase [Bigelowiella natans]
Py03823	py03823.t1	14.6573	15.1439	17.2673	4.05201	3.27773	3.00155	Chr_1	30929406	30932070	HT	RZ	OK	15.8686	3.684	-2.10683	-4.21391	5e-05	0.000337442	yes	K10960	GO:0003824
Py01295	py01295.t1	28.1765	28.1488	26.8815	2.92777	5.9857	5.45801	Chr_1	31125040	31125798	HT	RZ	OK	24.85	5.58752	-2.15297	-3.30197	5e-05	0.000337442	yes
Py01300	py01300.t1	35.9382	0	0	0	0	0	Chr_1	31229762	31229980	HT	RZ	NOTEST	8.16004	0	#NAME?	0	1	1	no
Py01895	py01895.t1	2709.86	2423.63	2570.83	314.58	442.352	450.085	Chr_1	31373537	31374025	HT	RZ	OK	2701.38	451.999	-2.57931	-7.48733	5e-05	0.000337442	yes
Py01894	py01894.t1	2.28013	9.1108	2.91556	13.4409	5.11361	9.06107	Chr_1	31374633	31376291	HT	RZ	OK	4.67458	9.85597	1.07616	1.68063	0.0013	0.00639775	yes			16S rRNA (cytosine(1402)-N(4))-methyltransferase [Parachlamydiaceae bacterium HS-T3]
Py01890	py01890.t1	8.42413	16.6662	15.551	0.495435	0.181947	0.480975	Chr_1	31398517	31399290	HT	RZ	OK	12.7416	0.78013	-4.02969	-3.63849	5e-05	0.000337442	yes
Py07241	py07241.t1	0.797279	4.58081	1.66513	11.8948	5.73168	7.68818	Chr_1	31586790	31588730	HT	RZ	OK	2.1521	7.95096	1.88538	2.61672	5e-05	0.000337442	yes
Pyi00491	pyi00491.t1	428.082	502.736	462.44	9.30234	17.3912	4.92071	Chr_1	31695980	31697074	HT	RZ	OK	434.511	12.2085	-5.15344	-11.7973	5e-05	0.000337442	yes
Py06874	py06874.t1	5.77706	3.49142	4.01811	57.4133	112.925	111.796	Chr_1	31843260	31844657	HT	RZ	OK	4.30159	89.7357	4.38274	7.55538	5e-05	0.000337442	yes
Py06873	py06873.t1	1141.93	1028.56	1160.78	173.243	177.238	144.571	Chr_1	31846017	31846733	HT	RZ	OK	1086.95	169.901	-2.67752	-8.15771	5e-05	0.000337442	yes
Py06872	py06872.t1	99.2368	68.4016	79.024	28.4884	35.4706	20.7852	Chr_1	31847574	31848998	HT	RZ	OK	68.9288	27.5144	-1.32492	-3.46675	5e-05	0.000337442	yes
Py06869	py06869.t1	97.9355	74.1974	75.7774	36.9401	42.2973	44.2207	Chr_1	31858852	31860467	HT	RZ	OK	93.2662	43.9933	-1.08407	-2.82963	5e-05	0.000337442	yes	K00025	GO:0042254,GO:0005840,GO:0006412,GO:0003735,GO:0016020	Mitochondrial carrier domain [Pseudocohnilembus persalinus]
Py06860	py06860.t1	6.05873	5.28008	1.04387	0.0715195	0.0457178	0	Chr_1	31913208	31916474	HT	RZ	OK	4.48501	0.888814	-2.33516	-2.74951	0.0002	0.00120744	yes
Py06434	py06434.t1	153.735	153.817	164.976	41.1674	34.2839	29.0202	Chr_1	31937473	31938540	HT	RZ	OK	155	34.2465	-2.17824	-5.8227	5e-05	0.000337442	yes
Py06436	py06436.t1	31.5295	19.2629	19.9936	151.797	179.063	210.58	Chr_1	31946188	31948254	HT	RZ	OK	23.6497	183.221	2.95369	8.3061	5e-05	0.000337442	yes		GO:0006508
Py06440	py06440.t1	7.86216	9.59315	13.5067	3.56768	3.71202	4.20784	Chr_1	31964366	31965911	HT	RZ	OK	10.4746	4.01138	-1.38472	-2.04571	0.00025	0.00148777	yes
Pyi00412	pyi00412.t1	0.685913	4.32331	4.47594	11.279	7.7953	8.83904	Chr_1	32120592	32121200	HT	RZ	OK	3.06506	8.98774	1.55204	1.40003	0.00505	0.0208277	yes
Py05999	py05999.t1	0.5117	0.979199	1.31587	21.849	13.8059	15.2405	Chr_1	32196679	32198433	HT	RZ	OK	0.822617	16.863	4.35749	4.72732	5e-05	0.000337442	yes	K01792
Py11464	py11464.t1	0.133109	0.169408	0	0	0	0	Chr_1	32326423	32327309	HT	RZ	OK	15.5251	0.0593051	-8.03223	-3.89572	0.23355	0.41558	no
Pyi00798	pyi00798.t1	3.05903	1.36139	0.936431	7.71483	10.2226	7.81649	Chr_1	32335142	32336212	HT	RZ	OK	1.87824	9.00668	2.26162	2.34058	0.00025	0.00148777	yes
Py03673	py03673.t1	59.8176	45.5525	57.1838	159.123	207.127	183.186	Chr_1	32430249	32432058	HT	RZ	OK	55.9033	203.529	1.86423	5.50717	5e-05	0.000337442	yes		GO:0043412,GO:0005488,GO:0003824
Py03687	py03687.t1	14.64	9.54377	11.2884	4.83382	5.93559	4.43107	Chr_1	32536465	32539428	HT	RZ	OK	11.3431	5.49134	-1.04659	-2.45469	5e-05	0.000337442	yes		GO:0006810,GO:0016020
Py05997	py05997.t1	80.1785	53.7455	59.8483	19.7016	19.8192	15.986	Chr_1	32620313	32622616	HT	RZ	OK	65.439	18.5949	-1.81525	-5.26718	5e-05	0.000337442	yes
Py00492	py00492.t1	0.0408522	9.44119	12.5302	0	0	0	Chr_1	32792112	32793377	HT	RZ	OK	7.86975	0.0109365	-9.49102	-1.6089	0.054	0.14231	no	K09529		ulp1 protease family, C-terminal catalytic domain-containing protein, putative [Eimeria mitis] &gt;gi|557205326|emb|CDJ34650.1| ulp1 protease family, C-terminal catalytic domain-containing protein, putative [Eimeria mitis]
Py00484	py00484.t1	1.52546	4.83487	2.40645	10.7141	2.99908	6.46564	Chr_1	32823134	32823985	HT	RZ	OK	2.38001	5.9803	1.32925	1.25293	0.017	0.0565591	no
Py00470	py00470.t1	23.8278	20.6203	23.3813	4.88639	5.59934	6.49377	Chr_1	32957522	32959342	HT	RZ	OK	25.0121	6.32922	-1.98252	-4.29718	5e-05	0.000337442	yes
Py00469	py00469.t1	2.15863	22.6948	6.08261	3.39127	1.32871	1.31168	Chr_1	32960481	32961815	HT	RZ	OK	10.3547	2.39265	-2.1136	-2.57356	5e-05	0.000337442	yes
Pyi00340	pyi00340.t1	12.1815	6.26139	6.94072	18.423	23.4782	19.5188	Chr_1	33038593	33038940	HT	RZ	OK	8.63488	24.7836	1.52114	1.88906	0.0005	0.00277215	yes
Py04702	py04702.t1	2081.46	1686.75	1539.93	201.728	171.948	208.508	Chr_1	33051481	33052257	HT	RZ	OK	2132.46	208.1	-3.35717	-10.0552	5e-05	0.000337442	yes	K00029
Py04695	py04695.t1	22.4636	13.4822	13.0566	7.5187	5.97318	4.56336	Chr_1	33131851	33134367	HT	RZ	OK	14.513	6.42125	-1.17642	-2.47387	5e-05	0.000337442	yes	K10684	GO:0009987,GO:0016301,GO:0005622	Serine/threonine protein kinase (fragment), partial [Chondrus crispus] &gt;gi|507111418|emb|CDF35142.1| Serine/threonine protein kinase (fragment), partial [Chondrus crispus]
Py04694	py04694.t1	2.88817	5.32402	3.11945	7.55975	6.20355	10.2235	Chr_1	33135742	33137139	HT	RZ	OK	4.34898	8.73395	1.00596	1.45123	0.00495	0.0205215	yes
Py04683	py04683.t1	14.3866	15.0444	12.5109	5.06083	4.52587	4.81138	Chr_1	33218263	33220371	HT	RZ	OK	14.7812	4.71994	-1.64692	-3.26043	5e-05	0.000337442	yes		GO:0009987,GO:0016301	Serine/threonine protein kinase (fragment), partial [Chondrus crispus] &gt;gi|507111418|emb|CDF35142.1| Serine/threonine protein kinase (fragment), partial [Chondrus crispus]
Py04679	py04679.t1	2.67604	10.7381	2.80136	120.275	26.5006	22.4926	Chr_1	33228331	33229011	HT	RZ	OK	4.17068	48.5312	3.54056	4.44083	5e-05	0.000337442	yes
Py03470	py03470.t1	77.8444	118.118	98.273	23.5567	27.472	28.3645	Chr_1	33308760	33310076	HT	RZ	OK	104.527	27.4724	-1.92783	-5.22873	5e-05	0.000337442	yes
Py03477	py03477.t1	10.8891	11.9859	15.1433	40.7145	31.719	41.6752	Chr_1	33444527	33445143	HT	RZ	OK	14.3904	37.6117	1.38608	2.02945	0.0001	0.000635704	yes
Py03479	py03479.t1	159.837	170.479	197.976	46.8647	64.1855	67.0606	Chr_1	33448935	33451172	HT	RZ	OK	184.339	56.8756	-1.69648	-5.31789	5e-05	0.000337442	yes		GO:0009628,GO:0006950
Py03480	py03480.t1	19.255	17.4728	17.0542	77.0262	87.8136	82.0118	Chr_1	33459633	33461803	HT	RZ	OK	19.4763	85.1195	2.12777	5.69476	5e-05	0.000337442	yes		EC:2.7.11,GO:0009069,GO:0016310,GO:0004674,GO:0005622	serine/threonine protein kinase [Galdieria sulphuraria] &gt;gi|452825831|gb|EME32826.1| serine/threonine protein kinase [Galdieria sulphuraria]
Py03481	py03481.t1	21.1986	37.6302	40.6096	12.4624	14.9827	10.7325	Chr_1	33462825	33464654	HT	RZ	OK	30.1339	12.8826	-1.22597	-2.97305	5e-05	0.000337442	yes		GO:0003824
Py03493	py03493.t1	68.6973	60.419	65.1686	130.146	148.046	140.296	Chr_1	33733245	33734270	HT	RZ	OK	71.6506	147.925	1.04581	2.91982	5e-05	0.000337442	yes	K19833
Py06307	py06307.t1	14.0426	8.5352	11.783	56.3904	59.4926	45.5567	Chr_1	33878289	33879416	HT	RZ	OK	10.3954	51.1774	2.29957	5.40056	5e-05	0.000337442	yes
Py06308	py06308.t1	4.90522	9.21006	11.886	30.771	26.8348	40.4069	Chr_1	33880055	33880780	HT	RZ	OK	7.93041	29.3462	1.88771	2.86952	5e-05	0.000337442	yes
Py09166	py09166.t1	31.3103	26.3039	28.1205	7.06595	6.96222	5.89848	Chr_1	33916355	33917839	HT	RZ	OK	26.9158	7.53666	-1.83646	-2.09196	0.0003	0.00176376	yes		GO:0007165,GO:0006955,GO:0010759,GO:0042056,GO:0016853,GO:0008009,GO:0003676	peptidylprolyl isomerase [Planctopirus limnophila]
Py05568	py05568.t1	34.5221	38.5086	36.52	8.63397	6.66799	7.78054	Chr_1	34105259	34106296	HT	RZ	OK	38.7798	7.95268	-2.28579	-3.91888	5e-05	0.000337442	yes			PREDICTED: LOW QUALITY PROTEIN: brachyurin-like [Tribolium castaneum]
Py05576	py05576.t1	2.82391	2.69256	3.6656	0.703065	1.26511	1.96409	Chr_1	34135253	34136592	HT	RZ	OK	3.5307	1.31853	-1.42103	-1.30394	0.0119	0.0423928	yes
Py05578	py05578.t1	8.04313	5.09686	4.80338	135.48	139.319	185.82	Chr_1	34139710	34140690	HT	RZ	OK	5.80464	146.613	4.65866	8.20142	5e-05	0.000337442	yes
Py05584	py05584.t1	20.8895	16.662	19.4307	21.7817	27.5314	24.9316	Chr_1	34202646	34203467	HT	RZ	OK	17.6153	41.0582	1.22084	2.53435	5e-05	0.000337442	yes
Py05587	py05587.t1	7.12993	7.04334	7.8551	54.0989	72.5528	79.8206	Chr_1	34280369	34282390	HT	RZ	OK	7.10932	73.1274	3.36263	7.57301	5e-05	0.000337442	yes
Py05596	py05596.t1	46.3828	33.2004	36.6284	74.6502	80.1774	76.7605	Chr_1	34331488	34334547	HT	RZ	OK	36.776	79.7472	1.11667	3.31383	5e-05	0.000337442	yes		GO:0003824
Py05603	py05603.t1	5584.19	8846.6	10069.1	1596.16	2067.26	2653.53	Chr_1	34356137	34358212	HT	RZ	OK	8235.26	2141.39	-1.94327	-5.17663	5e-05	0.000337442	yes			PREDICTED: putative serine protease 29 [Macaca nemestrina]
Py08393	py08393.t1	74.5896	47.7313	63.3212	13.8031	9.85118	9.19563	Chr_1	34457042	34458387	HT	RZ	OK	56.1157	11.2458	-2.31902	-5.21567	5e-05	0.000337442	yes		GO:0019752,GO:0044444,GO:0043229,GO:0043227	nitrilase [Cyanidioschyzon merolae strain 10D] &gt;gi|449018736|dbj|BAM82138.1| nitrilase [Cyanidioschyzon merolae strain 10D]
Py08386	py08386.t1	11.7862	22.4382	19.5153	8.863	6.22269	5.17669	Chr_1	34530320	34532881	HT	RZ	OK	18.2933	7.31397	-1.32259	-2.99577	5e-05	0.000337442	yes
Pyi00357	pyi00357.t1	657.411	635.94	1202.66	2.69598	12.6679	1.3046	Chr_1	34654875	34655546	HT	RZ	OK	737.513	6.97187	-6.72498	-9.53976	5e-05	0.000337442	yes
Py05046	py05046.t1	6.64235	5.49932	3.99678	317.12	379.38	380.003	Chr_1	34729651	34730797	HT	RZ	OK	6.43954	399.927	5.95664	11.4232	5e-05	0.000337442	yes
Pyi00120	pyi00120.t1	5.01168	2.96828	4.32723	10.1921	15.4879	14.4812	Chr_1	34936332	34937396	HT	RZ	OK	3.97583	12.4708	1.64922	2.48719	5e-05	0.000337442	yes	K09580
Py01536	py01536.t1	165.575	73.5428	93.6674	21.2592	16.1788	14.24	Chr_1	34959142	34959732	HT	RZ	OK	130.497	23.6878	-2.4618	-4.34536	5e-05	0.000337442	yes		GO:0046872,GO:0016829	carbonic anhydrase 1 [Pyropia haitanensis]
Py01532	py01532.t1	1251.97	1028.64	1069.57	309.369	336.055	373.947	Chr_1	34996876	34998854	HT	RZ	OK	1043.9	369.662	-1.49771	-4.57178	5e-05	0.000337442	yes			Protein disulfide-isomerase, PDIA-4 Endoplasmic reticulum lumen [Chondrus crispus] &gt;gi|507108155|emb|CDF32155.1| Protein disulfide-isomerase, PDIA-4 Endoplasmic reticulum lumen [Chondrus crispus]
Py06321	py06321.t1	45.9365	34.5104	37.0615	227.934	261.385	261.465	Chr_1	35202533	35204869	HT	RZ	OK	41.8722	259.487	2.6316	7.89513	5e-05	0.000337442	yes		EC:2.7.1.90,GO:0006013,GO:0006000,GO:0046686,GO:0015979,GO:0009735,GO:0006096,GO:0047334,GO:0043167,GO:0016020,GO:0010318,GO:0005829,GO:0005618,	pyrophosphatefructose-6-phosphate 1-phosphotransferase, beta subunit [Cyanidioschyzon merolae strain 10D] &gt;gi|449016348|dbj|BAM79750.1| pyrophosphatefructose-6-phosphate 1-phosphotransferase, beta subunit [Cyanidioschyzon merolae strain 10D]
Py06852	py06852.t1	6.57314	7.2356	7.931	16.5059	18.5863	21.4384	Chr_1	35315343	35316299	HT	RZ	OK	7.579	20.6572	1.44657	2.26612	5e-05	0.000337442	yes			short-chain dehydrogenase [Mycobacterium heckeshornense] &gt;gi|884996893|gb|KMV24416.1| short-chain dehydrogenase [Mycobacterium heckeshornense]
Py04028	py04028.t1	2.8096	2.97358	2.6933	7.38883	7.78268	8.87853	Chr_1	35637173	35640595	HT	RZ	OK	3.33666	8.62678	1.37042	0.347865	0.42365	0.616269	no		GO:0009987,GO:0016787	PREDICTED: ATP-dependent DNA helicase Q-like 5 isoform X1 [Nelumbo nucifera]
Py05033	py05033.t1	8.38905	15.3502	13.7022	4.84351	6.08355	4.25507	Chr_1	35761347	35762357	HT	RZ	OK	12.6157	5.36842	-1.23265	-1.65666	0.00335	0.0148137	yes
Py05030	py05030.t1	8.72756	8.78504	8.90435	1.99165	1.8089	1.55126	Chr_1	35777844	35779475	HT	RZ	OK	8.49078	1.75911	-2.27105	-3.00678	5e-05	0.000337442	yes
Py05029	py05029.t1	1.14929	5.56199	4.69	0	0	0	Chr_1	35784440	35785428	HT	RZ	OK	5.23486	0	#NAME?	#NAME?	5e-05	0.000337442	yes
Py05028	py05028.t1	52.5152	31.3146	34.9222	0.139687	0.119405	0	Chr_1	35785603	35787045	HT	RZ	OK	38.1256	3.12789	-3.6075	-5.0501	5e-05	0.000337442	yes	K12450
Py05023	py05023.t1	30.7344	29.1496	32.5113	9.09138	11.1306	8.91844	Chr_1	35841553	35843241	HT	RZ	OK	30.8338	10.0114	-1.62288	-3.55786	5e-05	0.000337442	yes			dTDP-glucose 4,6-dehydratase [Nannochloropsis gaditana]
Py05016	py05016.t1	0.466861	0.395708	0.0865869	63.9963	33.4378	18.0097	Chr_1	35875205	35882132	HT	RZ	OK	0.24528	33.9145	7.11133	5.37982	0.00165	0.00797242	yes
Py05014	py05014.t1	59.6208	45.5879	48.1138	14.2867	15.2282	14.0107	Chr_1	35890479	35892425	HT	RZ	OK	46.1769	15.508	-1.57416	-3.94378	5e-05	0.000337442	yes
Py05006	py05006.t1	1.45682	0.541066	0.407012	6.31034	4.41695	4.4868	Chr_1	35915943	35917217	HT	RZ	OK	1.05348	4.89489	2.21611	2.20257	0.00015	0.000929279	yes
Py05002	py05002.t1	1.54012	1.69555	1.04164	96.0297	144.845	114.81	Chr_1	35927710	35928330	HT	RZ	OK	1.21707	107.267	6.46164	5.85638	5e-05	0.000337442	yes
Py04998	py04998.t1	21.0792	17.1481	25.7941	117.94	240.121	220.136	Chr_1	35957704	35958333	HT	RZ	OK	19.9598	166.138	3.05721	6.64928	5e-05	0.000337442	yes
Pyi00356	pyi00356.t1	0.105016	0.100128	0	6.56466	19.5067	25.2631	Chr_1	35963899	35964642	HT	RZ	OK	0.0901517	15.8414	7.45713	3.96725	0.02775	0.0847594	no	K20870
Py04996	py04996.t1	7.17828	4.6551	6.2119	43.9767	85.1755	93.7488	Chr_1	35967159	35969282	HT	RZ	OK	6.1921	69.8724	3.49622	7.31106	5e-05	0.000337442	yes		GO:0005488	NOL1/NOP2/sun domain protein [Ophiocordyceps sinensis CO18]
Py04993	py04993.t1	241.079	204.451	204.04	46.7507	46.8487	36.5539	Chr_1	35978046	35979032	HT	RZ	OK	222.773	45.9356	-2.27789	-6.19296	5e-05	0.000337442	yes		GO:0007275,GO:0016740,GO:0016020
Py04992	py04992.t1	85.9403	78.8505	82.9026	21.0911	21.7002	13.2108	Chr_1	35979549	35985512	HT	RZ	OK	81.8258	18.9969	-2.10679	-5.21016	5e-05	0.000337442	yes		GO:0016740	Glycosyltransferase, family GT47 [Chondrus crispus] &gt;gi|507107227|emb|CDF40746.1| Glycosyltransferase, family GT47 [Chondrus crispus]
Py04982	py04982.t1	5.39233	11.7062	12.4979	0	0	0	Chr_1	36022995	36023873	HT	RZ	OK	9.1638	0.0182942	-8.96841	-1.71177	0.054	0.14231	no
Py04978	py04978.t1	3.80228	5.52428	7.33822	0	0	0	Chr_1	36022995	36023873	HT	RZ	OK	5.30463	0.0365884	-7.17972	-2.67692	0.2482	0.431053	no
Py04967	py04967.t1	45.0518	48.6076	52.428	20.2829	14.6786	14.2185	Chr_1	36105215	36108403	HT	RZ	OK	49.1191	16.5574	-1.56881	-4.52035	5e-05	0.000337442	yes
Py04965	py04965.t1	186.998	119.083	106.381	12.6533	2.65527	0.416888	Chr_1	36138060	36138752	HT	RZ	OK	114.512	4.00298	-4.83828	-5.24948	5e-05	0.000337442	yes
Py04069	py04069.t1	4.36111	3.50302	4.85447	0.300652	0.594603	0.389818	Chr_1	36243352	36246300	HT	RZ	OK	5.08589	0.511131	-3.31474	-3.48987	5e-05	0.000337442	yes			oligoendopeptidase F [Neochlamydia sp. EPS4]
Py04080	py04080.t1	4.15922	6.45229	5.15096	1.40241	0.525101	1.45359	Chr_1	36353946	36355157	HT	RZ	OK	5.3277	1.00035	-2.41301	-2.32343	5e-05	0.000337442	yes
Py08764	py08764.t1	13.0758	15.6174	13.8418	34.6779	32.9307	32.0424	Chr_1	36474465	36476404	HT	RZ	OK	15.5725	34.2414	1.13674	2.41349	5e-05	0.000337442	yes
Py11135	py11135.t1	5.6892	12.7061	6.50039	3.5715	2.00248	1.94761	Chr_1	36795747	36799990	HT	RZ	OK	8.89759	2.74126	-1.69858	-3.04215	5e-05	0.000337442	yes
Py11134	py11134.t1	708.201	466.157	467.221	1160.65	1756.49	1665.66	Chr_1	36804559	36805443	HT	RZ	OK	580.299	1631.59	1.49141	4.53664	5e-05	0.000337442	yes
Py02474	py02474.t1	3.76868	5.33933	4.3706	1.89484	1.40195	1.22864	Chr_1	37034568	37043350	HT	RZ	OK	5.07635	1.77075	-1.51943	-2.82486	5e-05	0.000337442	yes		GO:0016740	glutathione transferase mu class Dp7002H05 [Dermatophagoides pteronyssinus]
Py02477	py02477.t1	117.483	115.488	142.758	2.64342	4.18547	1.35212	Chr_1	37054188	37054904	HT	RZ	OK	116.77	4.07558	-4.84052	-8.60458	5e-05	0.000337442	yes	K10418
Py02479	py02479.t1	15.8526	16.197	18.6572	46.7837	60.1832	55.4254	Chr_1	37063697	37064872	HT	RZ	OK	17.2102	53.2089	1.6284	4.40164	5e-05	0.000337442	yes	K03403	GO:0044699,GO:0009987,GO:0008152,GO:0003824,GO:0044434,GO:0016020	electron carrier [Galdieria sulphuraria] &gt;gi|452824325|gb|EME31329.1| electron carrier [Galdieria sulphuraria]
Pyi00177	pyi00177.t1	3.16395	0.84176	2.13076	3.4445	4.14831	4.23616	Chr_1	37066545	37066856	HT	RZ	OK	1.48853	3.72882	1.32483	0.9664	0.1278	0.27173	no
Py02482	py02482.t1	0.412183	1.95509	1.29324	4.61875	2.18644	3.3866	Chr_1	37075873	37078161	HT	RZ	OK	1.11253	3.44023	1.62866	1.84271	0.0012	0.00599658	yes			choline dehydrogenase [Pseudomonas fluorescens]
Py02484	py02484.t1	47.7905	44.32	41.9992	8.63029	8.91437	9.87964	Chr_1	37081877	37086273	HT	RZ	OK	43.5123	8.8198	-2.30261	-5.17727	5e-05	0.000337442	yes
Py02493	py02493.t1	0.286426	0.195928	0.207322	7.73404	4.3436	3.71747	Chr_1	37203421	37205568	HT	RZ	OK	0.262369	5.683	4.43698	4.23124	5e-05	0.000337442	yes	K00799
Py02503	py02503.t1	37.7339	30.039	35.0557	46.271	69.3871	82.577	Chr_1	37254833	37257763	HT	RZ	OK	31.3741	62.8276	1.00183	2.88897	5e-05	0.000337442	yes
Py02505	py02505.t1	0.320035	0.539982	0.563757	7.72403	8.76992	10.9525	Chr_1	37264895	37268233	HT	RZ	OK	0.566294	8.42471	3.895	4.77656	5e-05	0.000337442	yes
Py02506	py02506.t1	9.0368	23.0732	19.1089	7.37683	3.9612	5.88088	Chr_1	37270138	37271862	HT	RZ	OK	17.7739	6.87506	-1.37031	-2.59732	5e-05	0.000337442	yes
Py02508	py02508.t1	0.0304549	5.25357	2.39649	4.65734	6.31416	5.47665	Chr_1	37311635	37314551	HT	RZ	OK	1.923	5.5939	1.5405	2.14446	0.0003	0.00176376	yes
Py02509	py02509.t1	16.8125	12.5808	12.9225	0.125692	0.064489	0.227144	Chr_1	37316086	37318710	HT	RZ	OK	14.0798	0.261711	-5.74951	-3.82197	0.0005	0.00277215	yes		GO:0016874	propionyl-CoA carboxylase carboxyltransferase subunit [bacterium JGI-14] &gt;gi|951283265|emb|CUT06420.1| propionyl-CoA carboxylase carboxyltransferase subunit [bacterium JGI-11]
Py02513	py02513.t1	208.011	168.522	176.1	415.375	521.488	575.408	Chr_1	37335417	37337075	HT	RZ	OK	189.609	519.611	1.4544	4.53176	5e-05	0.000337442	yes		EC:1.1.1.44,GO:0019521,GO:0055114,GO:0006098,GO:0004616	6-phosphogluconate dehydrogenase (ISS) [Ostreococcus tauri]
Py02527	py02527.t1	1.29982	1.60131	1.99305	17.5618	15.3258	14.1684	Chr_1	37389593	37395437	HT	RZ	OK	1.79941	17.2806	3.26356	6.59225	5e-05	0.000337442	yes	K00033
Pyi00185	pyi00185.t1	59.4616	49.0304	69.4028	125.613	196.757	156.543	Chr_1	37509019	37509555	HT	RZ	OK	53.4092	182.688	1.77422	4.94309	5e-05	0.000337442	yes
Py05931	py05931.t1	0.055208	0.210476	0	21.243	16.8748	0	Chr_1	37598571	37599590	HT	RZ	OK	0.0647894	8.96664	7.11267	3.64756	0.222	0.402717	no	K15283
Py05932	py05932.t1	0	0	0	0.065118	68.9292	0.147394	Chr_1	37604246	37605526	HT	RZ	OK	0	17.3106	inf	#NAME?	5e-05	0.000337442	yes	K04706
Py05940	py05940.t1	22.9408	18.6192	24.6593	56.8082	71.5625	85.3419	Chr_1	37711859	37712890	HT	RZ	OK	21.6729	78.1637	1.85061	4.5893	5e-05	0.000337442	yes
Py05941	py05941.t1	64.4955	59.662	63.1643	209.559	263.855	291.737	Chr_1	37713515	37714735	HT	RZ	OK	68.4243	286.866	2.06779	6.2642	5e-05	0.000337442	yes		GO:0071702,GO:0044765,GO:0016020	sugar-phosphate:phosphate translocator, DMT family [Galdieria sulphuraria] &gt;gi|194462447|gb|ACF72679.1| putative hexose phosphate translocator [Galdieria sulphuraria] &gt;gi|452820621|gb|EME27661.1| sugar-phosphate:phosphate translocator, DMT family [Galdieria sulphuraria]
Py05949	py05949.t1	239.976	193.087	208.795	684.485	579.121	743.627	Chr_1	37750136	37750861	HT	RZ	OK	186.974	675.319	1.85273	5.63151	5e-05	0.000337442	yes
Py05964	py05964.t1	0.19651	0.501746	0.184288	36.0118	16.2197	19.0745	Chr_1	37857147	37859057	HT	RZ	OK	0.287649	22.4756	6.28791	5.83541	5e-05	0.000337442	yes
Py05966	py05966.t1	28.6842	0	32.782	0	0	0	Chr_1	37862498	37862695	HT	RZ	NOTEST	16.465	0	#NAME?	0	1	1	no
Py05970	py05970.t1	14.9208	19.0134	21.4546	4.31903	3.93476	3.66541	Chr_1	37875580	37877232	HT	RZ	OK	20.707	4.3716	-2.24389	-3.85454	5e-05	0.000337442	yes
Py05975	py05975.t1	43.6335	33.8752	35.8396	96.9997	117.521	105.068	Chr_1	37923412	37924188	HT	RZ	OK	43.2816	115.889	1.42092	3.35355	5e-05	0.000337442	yes		GO:0044436,GO:0044425	psbp domain-containing protein chloroplastic-like protein [Nannochloropsis gaditana]
Pyi00411	pyi00411.t1	2.77273	3.6641	4.09108	7.38316	10.1792	11.218	Chr_1	37936100	37936696	HT	RZ	OK	3.50409	9.69894	1.46879	2.18741	0.0002	0.00120744	yes
Py05981	py05981.t1	108.434	85.7354	81.9862	40.2796	44.4135	39.597	Chr_1	37940691	37943306	HT	RZ	OK	88.3924	40.3272	-1.13217	-3.47967	5e-05	0.000337442	yes		EC:3.6.1.15,EC:3.6.1.3,GO:0006811,GO:0042625,GO:0000166	abc transporter-like protein [Nannochloropsis gaditana]
Py05983	py05983.t1	10.2025	8.3822	7.20036	22.666	19.5867	22.6857	Chr_1	37996082	37997845	HT	RZ	OK	9.84523	22.6521	1.20215	2.57696	5e-05	0.000337442	yes
Py05987	py05987.t1	58.9662	43.5172	45.5908	233.658	64.5758	34.6674	Chr_1	38015088	38015753	HT	RZ	OK	41.4991	98.2703	1.24367	2.48535	5e-05	0.000337442	yes			ASPO2608 [Pyropia yezoensis]
Py06178	py06178.t1	36.8891	38.9749	28.5074	2.89743	3.21874	2.53917	Chr_1	38192659	38193543	HT	RZ	OK	35.1297	3.5573	-3.30384	-4.55691	5e-05	0.000337442	yes	K03657
Py07708	py07708.t1	9.40058	6.79666	7.43747	29.7665	43.3427	35.0708	Chr_1	38269650	38270933	HT	RZ	OK	7.55439	37.3323	2.30504	4.80989	5e-05	0.000337442	yes
Py07715	py07715.t1	20.093	29.3474	24.1246	13.1431	12.0111	11.8683	Chr_1	38355152	38358291	HT	RZ	OK	26.8575	12.8472	-1.06388	-2.74444	5e-05	0.000337442	yes
Py02600	py02600.t1	3.79369	5.44749	10.5836	34.1394	43.9252	58.5166	Chr_1	38396234	38398327	HT	RZ	OK	6.65342	41.9131	2.65523	6.12498	5e-05	0.000337442	yes	K00640
Py04566	py04566.t1	228.803	187.057	181.433	379.268	523.841	504.976	Chr_1	38434945	38436351	HT	RZ	OK	235.728	492.645	1.06342	3.27171	5e-05	0.000337442	yes	K04712	GO:0003824
Py04559	py04559.t1	6.46686	12.799	6.43054	0.0261568	0	0	Chr_1	38462832	38464118	HT	RZ	OK	8.51976	0.070729	-6.91237	-3.44934	0.2479	0.430874	no
Py04558	py04558.t1	9.31148	5.30841	6.33877	17.995	23.5286	19.2669	Chr_1	38467143	38468783	HT	RZ	OK	7.38638	20.6425	1.48268	2.94246	5e-05	0.000337442	yes
Py04552	py04552.t1	11.0554	9.44671	9.88267	5.63064	6.65098	4.19924	Chr_1	38495244	38496176	HT	RZ	OK	12.3361	5.96117	-1.04921	-1.51122	0.0055	0.0223469	yes			phycocyanobilin lyase [Tolypothrix campylonemoides] &gt;gi|750918065|gb|KIJ77947.1| phycocyanin alpha phycocyanobilin lyase [Tolypothrix campylonemoides VB511288]
Py05402	py05402.t1	23.7222	16.6369	22.5706	48.4657	43.2105	73.9018	Chr_1	38545967	38547631	HT	RZ	OK	18.8654	55.2569	1.55041	4.04702	5e-05	0.000337442	yes			Xylosyltransferase, family GT14 [Chondrus crispus] &gt;gi|507110269|emb|CDF34042.1| Xylosyltransferase, family GT14 [Chondrus crispus]
Py00240	py00240.t1	34.2627	21.8332	28.9333	148.819	194.012	197.052	Chr_1	38832167	38833942	HT	RZ	OK	26.7133	186.994	2.80736	8.11276	5e-05	0.000337442	yes		GO:0008152,GO:0016740,GO:0016020
Py00241	py00241.t1	1022.09	1103.44	1288.95	161.305	150.702	139.309	Chr_1	38838039	38839001	HT	RZ	OK	1088.94	178.79	-2.60659	-7.80416	5e-05	0.000337442	yes			GH17316 [Drosophila grimshawi] &gt;gi|193892332|gb|EDV91198.1| GH17316 [Drosophila grimshawi]
Pyi00379	pyi00379.t1	38.961	27.0521	37.3433	292.51	256.962	249.761	Chr_1	38885065	38885616	HT	RZ	OK	33.9259	253.501	2.90153	7.6796	5e-05	0.000337442	yes			proteinase inhibitor I2 [Alcanivorax pacificus] &gt;gi|745807088|gb|AJD49789.1| proteinase inhibitor I2 [Alcanivorax pacificus W11-5]
Py05458	py05458.t1	3.47952	4.78579	5.5154	4.14828	4.83802	5.39009	Chr_1	38914415	38915304	HT	RZ	OK	4.6118	9.94808	1.10909	1.30911	0.01075	0.0392212	yes			ArfX1 [Chondrus crispus] &gt;gi|507110569|emb|CDF34326.1| ArfX1 [Chondrus crispus]
Py05411	py05411.t1	45.1858	34.1324	45.7803	143.663	206.939	206.413	Chr_1	39032876	39034835	HT	RZ	OK	45.9339	199.52	2.1189	6.26127	5e-05	0.000337442	yes
Py05422	py05422.t1	0	3.28796	0	4.8778	47.0181	76.2875	Chr_1	39119413	39119742	HT	RZ	OK	0.821991	55.6513	6.08115	7.14122	0.2395	0.421377	no		GO:0000166	Translation elongation factor eEF3 [Chondrus crispus] &gt;gi|507111394|emb|CDF35118.1| Translation elongation factor eEF3 [Chondrus crispus]
Py08363	py08363.t1	5.93494	13.7549	5.72529	37.2784	21.6873	29.5423	Chr_1	39383242	39384021	HT	RZ	OK	7.83752	25.5985	1.70759	3.47084	5e-05	0.000337442	yes
Py08359	py08359.t1	1278.13	1313.49	1768.87	270.864	353.638	304.332	Chr_1	39400817	39402577	HT	RZ	OK	1387.66	332.125	-2.06286	-6.0994	5e-05	0.000337442	yes			hyalin [Amycolatopsis japonica] &gt;gi|667682690|gb|AIG77306.1| hyalin [Amycolatopsis japonica]
Py00225	py00225.t1	20.3348	19.6578	20.4495	2.39436	2.64855	2.08641	Chr_1	39607311	39609266	HT	RZ	OK	20.9033	2.70829	-2.94828	-4.6796	5e-05	0.000337442	yes	K11254	GO:0007275
Py00205	py00205.t1	76.7473	49.4515	54.6782	37.3572	21.2935	12.6008	Chr_1	39726369	39727184	HT	RZ	OK	53.761	22.0228	-1.28756	-2.52316	5e-05	0.000337442	yes			VAMP7a [Chondrus crispus] &gt;gi|507108135|emb|CDF32135.1| VAMP7a [Chondrus crispus]
Py00204	py00204.t1	12.2777	22.7251	26.6742	77.8815	89.7922	119.158	Chr_1	39731223	39731810	HT	RZ	OK	20.7008	85.6704	2.04911	4.38683	5e-05	0.000337442	yes
Py00199	py00199.t1	214.309	186.354	206.039	1476.48	1462.39	2023.56	Chr_1	39754083	39754394	HT	RZ	OK	217.32	1502.89	2.78985	1.74447	0.00825	0.0313536	yes		GO:0006352,GO:0006334,GO:0046982,GO:0003677,GO:0005634,GO:0000786	GM13181 [Drosophila sechellia] &gt;gi|194122084|gb|EDW44127.1| GM13181 [Drosophila sechellia]
Py00192	py00192.t1	548.551	482.69	404.222	3245.99	4485.81	6111.64	Chr_1	39754083	39754394	HT	RZ	OK	487.833	4374.88	3.16479	7.63822	5e-05	0.000337442	yes		GO:0006352,GO:0006334,GO:0046982,GO:0003677,GO:0005634,GO:0000786	GM13181 [Drosophila sechellia] &gt;gi|194122084|gb|EDW44127.1| GM13181 [Drosophila sechellia]
Py00198	py00198.t1	85.651	59.4411	71.3709	214.547	272.595	336.442	Chr_1	39755398	39757435	HT	RZ	OK	70.1217	274.485	1.9688	5.89427	5e-05	0.000337442	yes
Pyi00019	pyi00019.t1	6.35412	0	0.0367341	15.0101	22.7524	22.3416	Chr_1	39849346	39850503	HT	RZ	OK	1.22903	20.2728	4.04396	4.26095	5e-05	0.000337442	yes	K11254		putative transposase [Colletotrichum sublineola]
Pyi00018	pyi00018.t1	93.63	73.1231	83.0555	574.35	754.774	916.259	Chr_1	39861889	39862290	HT	RZ	OK	75.7006	715.573	3.24072	9.77189	5e-05	0.000337442	yes
Pyi00016	pyi00016.t1	1.10538	9.44401	8.98105	3.10916	1.75646	1.03885	Chr_1	39919353	39919670	HT	RZ	OK	6.42314	2.24583	-1.51603	-0.620107	0.2458	0.428414	no	K10743
Py00180	py00180.t1	0.396532	3.85054	0.87248	7.14981	1.95963	5.28391	Chr_1	39975147	39976732	HT	RZ	OK	1.62769	5.18364	1.67114	1.78983	0.00045	0.00253505	yes		GO:0034645,GO:0006259	DNA polymerase delta subunit 2 [Dictyostelium fasciculatum] &gt;gi|328872180|gb|EGG20547.1| DNA polymerase delta subunit 2 [Dictyostelium fasciculatum]
Py00976	py00976.t1	0	25.9038	0	0	0	0	Chr_1	40091225	40091434	HT	RZ	NOTEST	6.47595	0	#NAME?	0	1	1	no			ATP-dependent protease [Asticcacaulis excentricus] &gt;gi|315415808|gb|ADU12449.1| heat shock protein HslVU, ATPase subunit HslU [Asticcacaulis excentricus CB 48]
Py00975	py00975.t1	52.708	61.1709	59.2164	21.8432	22.0352	16.8467	Chr_1	40092418	40093407	HT	RZ	OK	57.9786	21.6323	-1.42233	-3.20803	5e-05	0.000337442	yes
Py00970	py00970.t1	0.118001	0	29.3688	0.0791339	0	0	Chr_1	40113964	40114938	HT	RZ	OK	7.36391	0.0299765	-7.9405	-2.71685	0.1698	0.333883	no
Py00961	py00961.t1	11.3293	10.9048	12.8872	3.20798	4.58376	3.74763	Chr_1	40168341	40172351	HT	RZ	OK	12.0048	5.80531	-1.04817	-2.37783	5e-05	0.000337442	yes
Py05310	py05310.t1	3.31248	7.9981	3.12932	0	0	1.34429	Chr_1	40245226	40246245	HT	RZ	OK	4.63755	0.497693	-3.22004	-2.48995	0.0029	0.0130545	yes
Py05309	py05309.t1	10.6038	10.533	17.715	0.155725	0	7.27782	Chr_1	40246270	40246960	HT	RZ	OK	12.9701	2.65061	-2.2908	-1.90488	0.0193	0.0629676	no
Py05307	py05307.t1	341.023	452.464	404.843	24.9336	41.5753	36.3387	Chr_1	40252865	40254100	HT	RZ	OK	346.896	37.3687	-3.2146	-8.64658	5e-05	0.000337442	yes			glucosidase [Amycolatopsis mediterranei] &gt;gi|300786939|ref|YP_003767230.1| glucosidase [Amycolatopsis mediterranei U32] &gt;gi|299796453|gb|ADJ46828.1| secreted glucosidase [Amycolatopsis mediterranei U32] &gt;gi|340528430|gb|AEK43635.1| glucosidase [Amycolatopsis mediterranei S699] &gt;gi|398319592|gb|AFO78539.1| glucosidase [Amycolatopsis mediterranei S699] &gt;gi|532230688|gb|AGT85667.1| gl…
Py05299	py05299.t1	8.33485	14.6889	11.7945	4.92644	4.35514	6.22184	Chr_1	40310729	40312606	HT	RZ	OK	13.294	5.45531	-1.28504	-2.47735	5e-05	0.000337442	yes			member of major facilitator superfamily MFS_1, containing a MFS domain [Chondrus crispus] &gt;gi|507105998|emb|CDF39686.1| member of major facilitator superfamily MFS_1, containing a MFS domain [Chondrus crispus]
Py02588	py02588.t1	61.8798	42.3265	46.8986	13.7088	19.3945	13.6903	Chr_1	40545851	40548019	HT	RZ	OK	58.8201	16.4954	-1.83425	-4.62566	5e-05	0.000337442	yes
Py02586	py02586.t1	11.1725	29.154	22.8302	66.7917	49.3625	68.9986	Chr_1	40550218	40552398	HT	RZ	OK	21.7349	59.3211	1.44853	3.78533	5e-05	0.000337442	yes	K05916
Py02585	py02585.t1	54.3513	57.9583	49.9808	29.7679	26.9443	27.0634	Chr_1	40556118	40557422	HT	RZ	OK	62.5345	29.9244	-1.06333	-2.87334	5e-05	0.000337442	yes			dihydropteridine reductase [Ideonella sp. B508-1]
Py02574	py02574.t1	0.353399	3.11698	0.191935	8.35819	2.20734	4.37403	Chr_1	40609152	40609799	HT	RZ	OK	1.17597	4.20515	1.8383	1.11224	0.0508	0.135715	no
Py02571	py02571.t1	0	0	0	33.3849	41.8196	14.099	Chr_1	40638221	40639474	HT	RZ	OK	0.489508	29.2318	5.90006	5.0711	5e-05	0.000337442	yes
Py02565	py02565.t1	11.3087	4.25554	8.01343	0	0.255096	0.150479	Chr_1	40692206	40693066	HT	RZ	OK	7.18166	0.101394	-6.14628	-3.17237	0.14585	0.299144	no			PREDICTED: zinc finger protein 25-like [Trichogramma pretiosum]
Py02562	py02562.t1	5.61166	4.51991	4.32339	8.84087	12.0501	13.2079	Chr_1	40711206	40713296	HT	RZ	OK	5.73162	12.9029	1.17068	2.12959	0.00015	0.000929279	yes	K06654	GO:0016740	serine O-acetyltransferase [Galdieria sulphuraria] &gt;gi|452820538|gb|EME27579.1| serine O-acetyltransferase [Galdieria sulphuraria]
Py08867	py08867.t1	6.83798	3.77218	4.63037	13.3274	14.4019	16.7332	Chr_1	40951748	40953001	HT	RZ	OK	5.87256	15.8644	1.43373	2.45216	5e-05	0.000337442	yes			similar to DnaJ homolog [Cyanidioschyzon merolae strain 10D] &gt;gi|449018724|dbj|BAM82126.1| similar to DnaJ homolog [Cyanidioschyzon merolae strain 10D]
Py08869	py08869.t1	540.549	488.276	436.976	63.8775	23.3233	8.90865	Chr_1	41029874	41030476	HT	RZ	OK	366.115	22.5345	-4.02209	-8.21989	5e-05	0.000337442	yes
Py06285	py06285.t1	51.8366	55.7064	55.9452	28.3754	29.2929	27.7765	Chr_1	41339882	41342038	HT	RZ	OK	61.3396	30.5525	-1.00553	-2.94406	5e-05	0.000337442	yes
Pyi00436	pyi00436.t1	42.9166	19.4708	22.4008	61.1076	65.8148	70.8621	Chr_1	41354816	41356663	HT	RZ	OK	27.1844	62.3268	1.19707	3.25386	5e-05	0.000337442	yes	K18586	GO:0050794,GO:0003676,GO:0044464	Zinc finger protein 42 OS=Mus musculus GN=Zfp42 PE=1 SV=1 [Rhizoctonia solani AG-1 IB]
Py05740	py05740.t1	1.10544	4.47399	2.14653	9.0918	4.28647	6.74225	Chr_1	41479076	41480269	HT	RZ	OK	2.559	6.91851	1.43488	1.5977	0.0033	0.0146148	yes
Py09209	py09209.t1	27.2264	20.8815	21.1293	42.8488	42.4126	36.3278	Chr_1	41541929	41542846	HT	RZ	OK	18.1924	37.1692	1.03077	2.4508	5e-05	0.000337442	yes		GO:0030437,GO:0016579,GO:0006513,GO:0000209,GO:0043008,GO:0031386,GO:0008270,GO:1990429,GO:0005737,GO:0005634	putative polyubiquitin protein [Phaeoacremonium minimum UCRPA7] &gt;gi|500256570|gb|EON99806.1| putative polyubiquitin protein [Phaeoacremonium minimum UCRPA7]
Py05181	py05181.t1	148.069	118.726	145.574	65.1313	75.2217	56.5227	Chr_1	41622138	41622968	HT	RZ	OK	136.707	67.1948	-1.02466	-3.14252	5e-05	0.000337442	yes		GO:0050794
Py05180	py05180.t1	307.649	226.379	281.395	108.621	121.945	120.374	Chr_1	41624845	41626065	HT	RZ	OK	261.073	115.979	-1.1706	-3.62338	5e-05	0.000337442	yes	K10807	GO:0003824	Putative protein disulfide-isomerase, PDIA-2 Endoplasmic reticulum lumen [Chondrus crispus] &gt;gi|507111160|emb|CDF34893.1| Putative protein disulfide-isomerase, PDIA-2 Endoplasmic reticulum lumen [Chondrus crispus]
Py05179	py05179.t1	4.05251	6.85381	6.81274	25.7047	30.4499	27.6494	Chr_1	41627568	41630081	HT	RZ	OK	6.32842	27.344	2.11131	4.43706	5e-05	0.000337442	yes
Py04877	py04877.t1	200.739	235.729	211.758	678.649	988.173	551.932	Chr_1	42196775	42197575	HT	RZ	OK	202.571	650.701	1.68356	5.14613	5e-05	0.000337442	yes	K12197
Py04880	py04880.t1	245.61	200.521	233.456	68.3355	63.6288	55.0824	Chr_1	42254644	42255529	HT	RZ	OK	218.808	59.1816	-1.88645	-5.52562	5e-05	0.000337442	yes		GO:0050794,GO:0044763,GO:0010629,GO:0006996,GO:0006810,GO:0044446,GO:0031982,GO:0012505	charged multivesicular body protein 1 [Galdieria sulphuraria] &gt;gi|452821881|gb|EME28906.1| charged multivesicular body protein 1 [Galdieria sulphuraria]
Py04907	py04907.t1	23.0985	48.3332	28.4045	14.4043	9.47989	9.65364	Chr_1	42420077	42421435	HT	RZ	OK	29.7938	10.4815	-1.50716	-2.95687	5e-05	0.000337442	yes
Py06830	py06830.t1	23.2656	22.6331	24.2247	47.0695	57.6231	56.0833	Chr_1	42583079	42585801	HT	RZ	OK	25.8812	54.8176	1.08274	3.08328	5e-05	0.000337442	yes	K11153	GO:2000112,GO:0051276,GO:0044763,GO:0019219,GO:0006261,GO:0016787,GO:0003677,GO:0043234,GO:0031981	PREDICTED: DNA replication licensing factor MCM5 [Erythranthe guttata]
Py08094	py08094.t1	2.13272	1.47569	2.77761	4.32479	5.61077	6.66218	Chr_1	42701806	42703176	HT	RZ	OK	1.86797	4.87041	1.38258	1.52513	0.00545	0.0221746	yes
Py06313	py06313.t1	1625.16	1520.95	1496.28	1.3149	3.92066	0	Chr_1	42766184	42766665	HT	RZ	OK	2202.08	57.44	-5.26067	-13.2744	5e-05	0.000337442	yes	K00895
Py08436	py08436.t1	257.178	364.009	377.732	9.3765	13.233	9.01543	Chr_1	42816193	42817467	HT	RZ	OK	301.915	12.6794	-4.57359	-10.5141	5e-05	0.000337442	yes		GO:0044699	PREDICTED: tenascin-X isoform X1 [Monodelphis domestica]
Py08435	py08435.t1	0.680158	1.05983	2.98206	35.9978	20.4714	20.6778	Chr_1	42819126	42820070	HT	RZ	OK	1.62421	23.6774	3.8657	3.97008	5e-05	0.000337442	yes
Py08433	py08433.t1	10.4524	9.8176	9.00215	28.0922	36.6266	44.9163	Chr_1	42822667	42825943	HT	RZ	OK	10.1185	37.0415	1.87215	4.80496	5e-05	0.000337442	yes
Py08429	py08429.t1	1400.83	1103.14	1162.47	177.369	198.412	184.009	Chr_1	42834129	42835466	HT	RZ	OK	1309.97	199.16	-2.71753	-8.24075	5e-05	0.000337442	yes
Py03553	py03553.t1	240.776	323.203	342.361	60.6461	87.3796	73.3882	Chr_1	43031024	43031699	HT	RZ	OK	295.522	73.0912	-2.0155	-5.76401	5e-05	0.000337442	yes
Py03548	py03548.t1	8.43895	5.19013	8.20271	0.756804	0.748907	0.956342	Chr_1	43111619	43117293	HT	RZ	OK	8.20767	0.850385	-3.27078	-3.66523	5e-05	0.000337442	yes
Py03538	py03538.t1	15.468	21.1469	26.1767	1.91392	2.1669	2.05586	Chr_1	43220128	43223185	HT	RZ	OK	17.4265	2.2585	-2.94784	-3.61414	5e-05	0.000337442	yes
Py03537	py03537.t1	3.33534	2.77148	4.32162	0.784317	0	0.221428	Chr_1	43222239	43223185	HT	RZ	OK	3.13194	0.399397	-2.97116	-2.4501	0.0001	0.000635704	yes
Py06230	py06230.t1	264.246	126.258	134.938	86.1127	62.5114	36.7678	Chr_1	43461280	43461753	HT	RZ	OK	127.254	54.3096	-1.22844	-3.10667	5e-05	0.000337442	yes
Py07580	py07580.t1	45.6413	0	2.53083	0.116482	0.0747653	0	Chr_2	83182	84396	HT	RZ	OK	7.89295	2.15068	-1.87577	-1.77649	0.0067	0.0264022	yes
Py07581	py07581.t1	18.7371	0	1.15353	0.0165858	0	0	Chr_2	84463	86364	HT	RZ	OK	4.24614	1.33991	-1.66402	-1.74674	0.0014	0.00685523	yes
Py00856	py00856.t1	33.882	30.6065	32.0086	283.061	391.338	517.712	Chr_2	143482	144549	HT	RZ	OK	30.1949	358.43	3.56931	9.41351	5e-05	0.000337442	yes	K12199
Py00857	py00857.t1	23.0769	0.105238	3.68155	0	0	0	Chr_2	183429	184448	HT	RZ	OK	6.63031	0.117542	-5.81782	-3.23144	0.2346	0.41618	no
Py00864	py00864.t1	5.76164	5.18796	5.94599	9.5921	10.4548	16.914	Chr_2	211949	213695	HT	RZ	OK	5.00196	14.7534	1.56049	1.65487	0.00195	0.00923851	yes		GO:1900426,GO:0016192,GO:0009814,GO:0042803,GO:0005771,GO:0005634	vacuolar protein sorting-associated protein VTA1 [Galdieria sulphuraria] &gt;gi|452821195|gb|EME28228.1| vacuolar protein sorting-associated protein VTA1 [Galdieria sulphuraria]
Py00869	py00869.t1	260.416	107.775	102.863	71.8201	57.806	30.7899	Chr_2	282461	283477	HT	RZ	OK	111.455	44.2873	-1.33149	-3.29959	5e-05	0.000337442	yes
Py00879	py00879.t1	10.0153	12.7192	13.8175	235.098	273.539	251.619	Chr_2	311811	316437	HT	RZ	OK	12.7234	284.678	4.48377	7.76247	5e-05	0.000337442	yes
Py07122	py07122.t1	0.34221	0.393139	0.269479	50.9117	29.5622	83.6413	Chr_2	381838	383538	HT	RZ	OK	0.483229	60.0161	6.9565	7.50891	5e-05	0.000337442	yes			carbonic anhydrase [Methylotenera sp. L2L1]
Py07121	py07121.t1	22.6873	62.473	50.5838	9.82443	5.74375	7.7255	Chr_2	385950	386618	HT	RZ	OK	45.3972	7.35141	-2.62651	-4.16458	5e-05	0.000337442	yes	K20666
Py07120	py07120.t1	1.02821	1.82976	1.25045	8.03233	4.79665	4.36777	Chr_2	387127	388575	HT	RZ	OK	1.47692	5.65625	1.93726	2.15701	0.0003	0.00176376	yes
Py09486	py09486.t1	11.2947	9.18176	10.4296	20.0758	23.8063	18.2555	Chr_2	628729	629746	HT	RZ	OK	10.0079	21.2896	1.08901	1.90265	0.0006	0.00325046	yes	K01662
Py09503	py09503.t1	2.15685	7.02871	4.15689	0.263033	0.183984	0.215993	Chr_2	713146	714854	HT	RZ	OK	4.01722	0.195399	-4.3617	-2.62331	0.0033	0.0146148	yes	K00036
Py09508	py09508.t1	4.56641	9.4804	11.48	3.78156	3.67711	4.94643	Chr_2	733111	734927	HT	RZ	OK	8.48061	3.89333	-1.12316	-1.76616	0.0007	0.00373675	yes
Py09510	py09510.t1	90.368	70.9544	72.185	162.23	193.471	174.2	Chr_2	745714	747636	HT	RZ	OK	78.7934	180.699	1.19744	3.64285	5e-05	0.000337442	yes		GO:0044281,GO:0005975,GO:0016491
Py09513	py09513.t1	7.50472	5.20081	6.41016	34.018	49.2427	41.049	Chr_2	758406	760751	HT	RZ	OK	6.28125	46.8888	2.90012	7.01469	5e-05	0.000337442	yes		EC:2.2.1.7,GO:0006694,GO:0016114,GO:0046872,GO:0008661	1-deoxy-D-xylulose-5-phosphate synthase [Nannochloropsis gaditana CCMP526] &gt;gi|422294553|gb|EKU21853.1| 1-deoxy-D-xylulose-5-phosphate synthase [Nannochloropsis gaditana CCMP526]
Py09515	py09515.t1	1.2191	4.52796	0.709821	12.173	6.62311	8.34031	Chr_2	803975	804925	HT	RZ	OK	2.32949	8.79402	1.91651	1.9585	0.0013	0.00639775	yes
Py02895	py02895.t1	1.60816	5.40914	3.03772	2.07297	0.983208	0.838771	Chr_2	846527	849043	HT	RZ	OK	3.63168	1.27881	-1.50583	-1.85873	0.00305	0.0136456	yes
Py02899	py02899.t1	4.60088	2.89003	4.05764	10.5476	10.1661	10.8734	Chr_2	969465	970061	HT	RZ	OK	4.1311	9.50349	1.20193	1.11902	0.03445	0.100594	no
Py02901	py02901.t1	172.175	282.984	204.128	106.038	80.9701	73.6384	Chr_2	985429	987436	HT	RZ	OK	216.699	87.4904	-1.3085	-3.94514	5e-05	0.000337442	yes
Py11283	py11283.t1	10.5655	12.1465	12.3297	4.88864	4.48923	3.84348	Chr_2	1143525	1146506	HT	RZ	OK	12.5081	5.39454	-1.21329	-2.71077	5e-05	0.000337442	yes			Protein of unknown function DUF1399 family-containing protein [Strongyloides ratti]
Py07074	py07074.t1	7.78053	9.95887	9.52295	29.1522	37.8283	39.5559	Chr_2	1373659	1374690	HT	RZ	OK	11.3062	36.071	1.67373	3.26456	5e-05	0.000337442	yes
Py07078	py07078.t1	10.0326	8.27986	10.8438	17.5438	23.387	28.0879	Chr_2	1434697	1435567	HT	RZ	OK	10.2899	22.4194	1.12353	1.60901	0.0015	0.00730812	yes
Py07083	py07083.t1	6.17858	51.9738	17.5584	0.818861	0.556369	0.276204	Chr_2	1454243	1456132	HT	RZ	OK	22.5969	0.57219	-5.30349	-5.34948	5e-05	0.000337442	yes
Py07088	py07088.t1	25.3821	25.4066	29.8027	2.19845	3.20396	1.74704	Chr_2	1479185	1480576	HT	RZ	OK	26.3193	2.27324	-3.5333	-4.53798	5e-05	0.000337442	yes		GO:0016491	lipoxygenase 3, partial [Pyropia haitanensis]
Py07099	py07099.t1	34.9461	57.4724	49.9155	10.9199	10.6849	9.68563	Chr_2	1551604	1553886	HT	RZ	OK	48.2066	10.4091	-2.21138	-5.43039	5e-05	0.000337442	yes	K01674
Py07101	py07101.t1	13.0664	14.4813	14.6457	31.9498	40.3348	53.438	Chr_2	1557415	1559721	HT	RZ	OK	12.1878	37.8464	1.63472	3.5984	5e-05	0.000337442	yes
Pyi00560	pyi00560.t1	11.6098	13.709	20.3313	0	2.07311	4.2977	Chr_2	1639556	1639891	HT	RZ	OK	15.8153	3.90796	-2.01684	-1.82368	0.0359	0.104203	no
Py07912	py07912.t1	0.000317482	0.000170617	0.000328155	1.67e-06	0.656831	1.49e-05	Chr_2	1996621	1997373	HT	RZ	OK	6.43171	1.37956	-2.22099	-0.437935	0.60315	0.768299	no
Pyi00553	pyi00553.t1	0.136272	5.42384	7.80524	18.2634	23.4892	20.0074	Chr_2	2042354	2043664	HT	RZ	OK	5.85081	20.4013	1.80196	3.1855	5e-05	0.000337442	yes	K18696		integrase family protein [Chrysochromulina sp. CCMP291]
Py07907	py07907.t1	40.3742	32.2915	26.863	71.548	69.8295	68.3755	Chr_2	2062113	2063255	HT	RZ	OK	32.7336	70.8939	1.11489	3.18525	5e-05	0.000337442	yes
Py04510	py04510.t1	53.8101	77.2283	54.6015	40.1214	39.8661	20.2046	Chr_2	2105914	2106478	HT	RZ	OK	79.2604	36.2628	-1.12811	-1.10688	0.02515	0.0785994	no
Py04536	py04536.t1	9.13816	17.4576	20.573	37.6257	38.9962	37.0052	Chr_2	2304680	2305201	HT	RZ	OK	16.5128	35.3336	1.09746	1.43909	0.005	0.0206604	yes
Py04537	py04537.t1	5.81488	14.3288	7.30221	1.14186	0.0889375	0.104486	Chr_2	2305683	2306753	HT	RZ	OK	7.71812	0.422595	-4.1909	-2.75965	0.00105	0.00532908	yes
Py04539	py04539.t1	4459.55	5076.14	6231.48	1341.92	1780.35	1653.21	Chr_2	2320899	2322188	HT	RZ	OK	5354.22	1628.77	-1.7169	-4.58309	5e-05	0.000337442	yes			beta-Ig-H3/fasciclin [Dinoroseobacter shibae] &gt;gi|157910728|gb|ABV92161.1| beta-Ig-H3/fasciclin [Dinoroseobacter shibae DFL 12 = DSM 16493]
Pyi00571	pyi00571.t1	2383.09	1559.3	2135.28	3985.7	5280.17	5169.36	Chr_2	2377012	2377898	HT	RZ	OK	2075.3	5028.11	1.2767	3.86406	5e-05	0.000337442	yes
Pyi00572	pyi00572.t1	0.740322	0.844551	1.34821	3.90136	2.2917	1.72183	Chr_2	2398753	2399109	HT	RZ	OK	0.884839	3.36609	1.92759	1.51738	0.00825	0.0313536	yes
Py08329	py08329.t1	8.54715	3.09979	6.03808	261.003	372.487	374.925	Chr_2	2405520	2406332	HT	RZ	OK	8.63238	377.373	5.45009	9.86651	5e-05	0.000337442	yes		GO:0016020
Py10477	py10477.t1	4.32312	14.2566	9.13915	52.8234	32.8112	41.9967	Chr_2	2492480	2493619	HT	RZ	OK	9.19543	41.174	2.16275	3.92271	5e-05	0.000337442	yes
Py07182	py07182.t1	0.313915	0.666732	0.76168	7.21929	4.41681	4.72342	Chr_2	2610682	2612109	HT	RZ	OK	0.548471	5.0693	3.2083	2.69478	0.0002	0.00120744	yes	K12385
Pyi00512	pyi00512.t1	2.62561	1.88858	0.609564	2.70395	3.61514	3.25825	Chr_2	2626874	2627312	HT	RZ	OK	1.61394	3.7374	1.21144	0.90612	0.0846	0.199864	no
Py07192	py07192.t1	2.55685	6.0156	4.60068	0.856468	0.918763	0.539157	Chr_2	2671941	2673575	HT	RZ	OK	3.99865	0.798704	-2.32378	-2.32911	0.0002	0.00120744	yes
Py07212	py07212.t1	49.3715	38.094	38.6496	14.4263	13.3779	15.4416	Chr_2	2782045	2784912	HT	RZ	OK	43.971	15.0779	-1.54412	-4.24815	5e-05	0.000337442	yes
Py07216	py07216.t1	2.13483	1.5172	1.85745	330.558	595.243	803.875	Chr_2	2803691	2805766	HT	RZ	OK	1.71528	667.074	8.60326	13.4049	5e-05	0.000337442	yes		EC:3.1.3.41,GO:0016311,GO:0016791
Py07218	py07218.t1	7.10242	7.39534	7.45397	2.32437	4.16604	1.96974	Chr_2	2813028	2815244	HT	RZ	OK	7.20047	2.94534	-1.28966	-1.72851	0.0016	0.00774365	yes
Py07220	py07220.t1	0.251684	2.13823	2.04449	34.0509	10.914	6.68406	Chr_2	2820514	2821140	HT	RZ	OK	1.20578	14.4933	3.58735	2.68297	5e-05	0.000337442	yes	K01077
Py08638	py08638.t1	2.60209	2.48246	4.18827	8.53154	4.41715	7.29342	Chr_2	2960245	2961366	HT	RZ	OK	3.33634	6.84641	1.03708	1.25814	0.0155	0.0523439	no
Py08642	py08642.t1	24.9063	19.9536	22.536	54.9813	59.6126	52.8617	Chr_2	2975166	2977172	HT	RZ	OK	23.966	57.2769	1.25697	3.50747	5e-05	0.000337442	yes
Py08646	py08646.t1	1.04276	0	0	15.4174	3.02883	3.32774	Chr_2	2987031	2988946	HT	RZ	OK	0.288534	6.49678	4.49291	3.23662	0.2419	0.424063	no			MFS transporter, tetracycline:hydrogen antiporter [Galdieria sulphuraria] &gt;gi|452821046|gb|EME28081.1| MFS transporter, tetracycline:hydrogen antiporter [Galdieria sulphuraria]
Py08655	py08655.t1	48.6692	50.6011	47.5059	23.8581	23.8972	23.8861	Chr_2	3036024	3039249	HT	RZ	OK	48.4762	24.1949	-1.00258	-2.88288	5e-05	0.000337442	yes		GO:0016310,GO:0043167,GO:0004672	Protein-serine/threonine kinases Rhodoplastic [Chondrus crispus] &gt;gi|507113773|emb|CDF37382.1| Protein-serine/threonine kinases Rhodoplastic [Chondrus crispus]
Py08666	py08666.t1	0.0818793	0.196032	0.207431	108.264	81.8239	216.688	Chr_2	3120417	3122393	HT	RZ	OK	0.126528	149.408	10.2056	6.8516	0.00035	0.00203181	yes
Py08668	py08668.t1	293.995	227.677	235.756	93.8876	100.765	98.3912	Chr_2	3128234	3131042	HT	RZ	OK	247.133	96.4108	-1.35802	-4.30736	5e-05	0.000337442	yes		GO:0005975,GO:0016757,GO:0004553,GO:0009536
Py08674	py08674.t1	3.49244	3.56572	3.6964	11.4342	15.0982	14.4791	Chr_2	3148662	3150176	HT	RZ	OK	3.45595	13.3305	1.94758	3.46617	5e-05	0.000337442	yes
Py08676	py08676.t1	1.24356	1.18644	1.11939	5.98967	7.85936	7.87137	Chr_2	3158682	3159809	HT	RZ	OK	1.42124	7.97888	2.48903	2.5755	5e-05	0.000337442	yes	K00700		MULTISPECIES: aquaporin [Pseudomonas] &gt;gi|758543375|gb|KIU50952.1| glycerol uptake facilitator GlpF [Pseudomonas putida]
Py08678	py08678.t1	0.885284	0.801415	0.658151	426.672	1151.55	1197.11	Chr_2	3166268	3166663	HT	RZ	OK	0.636641	834.54	10.3563	9.73014	0.0451	0.124277	no
Pyi00602	pyi00602.t1	20.7416	7.76516	13.4924	30.8706	39.2699	41.3382	Chr_2	3178217	3178666	HT	RZ	OK	14.2021	40.3556	1.50667	2.04627	0.0002	0.00120744	yes
Py08683	py08683.t1	228.762	173.176	169.349	5.8869	5.36361	4.66911	Chr_2	3195243	3197779	HT	RZ	OK	193.627	6.79302	-4.83308	-10.9337	5e-05	0.000337442	yes		GO:0006355,GO:0003677	PREDICTED: double homeobox protein 4C-like [Nomascus leucogenys]
Py08686	py08686.t1	422.764	508.382	345.401	186.877	145.748	167.073	Chr_2	3227111	3228076	HT	RZ	OK	458.323	168.179	-1.44637	-4.43241	5e-05	0.000337442	yes		GO:0010027,GO:0009535,GO:0005829	membrane-associated 30 kda protein [Nannochloropsis gaditana]
Py08687	py08687.t1	3.00754	8.10744	4.52138	2.70493	2.26566	2.0962	Chr_2	3228676	3230336	HT	RZ	OK	5.36763	2.60853	-1.04105	-1.37601	0.0093	0.0347263	yes
Pyi00644	pyi00644.t1	3.63953	1.47116	5.45685	0	1.32023	0.391013	Chr_2	3465405	3465809	HT	RZ	OK	3.64886	0.427812	-3.0924	-2.07658	0.2023	0.377776	no	K20417
Py09265	py09265.t1	33.2751	20.7542	22.0743	13.7591	12.936	15.8738	Chr_2	3465841	3467061	HT	RZ	OK	26.5293	12.9891	-1.03028	-2.06727	0.0001	0.000635704	yes		GO:0044255,GO:0003824,GO:0005737	similar to ubiquitin-conjugating enzyme E2 variant [Cyanidioschyzon merolae strain 10D] &gt;gi|449016134|dbj|BAM79536.1| similar to ubiquitin-conjugating enzyme E2 variant [Cyanidioschyzon merolae strain 10D]
Py09257	py09257.t1	1.80245	8.37121	4.03792	1.3711	0.791978	0.92896	Chr_2	3505111	3507810	HT	RZ	OK	4.98117	0.966273	-2.36598	-2.99121	5e-05	0.000337442	yes
Py08456	py08456.t1	146.125	133.444	124.057	49.7741	46.4397	46.534	Chr_2	3630374	3632935	HT	RZ	OK	127.379	51.0924	-1.31795	-3.98132	5e-05	0.000337442	yes	K00456
Py08463	py08463.t1	8.21938	6.76255	6.67869	27.5843	30.6403	36.1852	Chr_2	3674732	3675565	HT	RZ	OK	6.53511	31.4915	2.26868	4.32832	5e-05	0.000337442	yes	K02714
Py05476	py05476.t1	179.988	138.423	157.637	50.944	61.7993	62.3212	Chr_2	3774483	3775802	HT	RZ	OK	150.862	61.9542	-1.28395	-3.8571	5e-05	0.000337442	yes		GO:0009987,GO:0005515	Heat Shock Protein 40, HSP40 [Chondrus crispus] &gt;gi|507109367|emb|CDF33190.1| Heat Shock Protein 40, HSP40 [Chondrus crispus]
Py05482	py05482.t1	0.332336	1.54014	0.635019	5.53067	2.54593	3.03872	Chr_2	3805408	3806541	HT	RZ	OK	0.921674	4.05116	2.13601	1.70215	0.00595	0.0239092	yes
Py05488	py05488.t1	23.1076	18.8952	21.5529	5.8403	5.20427	6.31467	Chr_2	3832274	3833425	HT	RZ	OK	18.2059	7.89756	-1.20492	-2.11898	0.00015	0.000929279	yes		GO:0044444,GO:0043229,GO:0043227
Py05489	py05489.t1	121.876	132.765	173.015	20.0106	28.792	17.7825	Chr_2	3834259	3835269	HT	RZ	OK	142.835	23.7046	-2.59111	-6.83044	5e-05	0.000337442	yes			Serine protease-like protein; Two of the three residues in the serine protease H/D/S charge relay triad are replaced in this protein by G-98 and P-247, suggesting that it is not a serine protease [Porphyra purpurea]
Py05491	py05491.t1	1.28988	15.3842	8.32338	1.75126	0.733132	1.56873	Chr_2	3843227	3845409	HT	RZ	OK	7.78682	1.43504	-2.43994	-3.06089	5e-05	0.000337442	yes	K09517
Pyi00381	pyi00381.t1	8.91473	10.4411	18.3825	1.09696	0	1.38538	Chr_2	3845463	3845882	HT	RZ	OK	13.0869	0.870334	-3.91041	-3.21043	0.0128	0.0450313	yes
Py05494	py05494.t1	2.01666	1.5522	2.43245	9.35267	8.4646	5.85933	Chr_2	3859509	3862061	HT	RZ	OK	1.9952	7.01804	1.81454	2.76667	5e-05	0.000337442	yes
Py05505	py05505.t1	12.06	9.70271	4.66327	1.44995	1.09536	0.838347	Chr_2	3895734	3897257	HT	RZ	OK	9.90603	1.22746	-3.01264	-3.68397	5e-05	0.000337442	yes
Py05545	py05545.t1	3.52374	4.94827	5.49014	1.14755	1.10998	0.813546	Chr_2	4131216	4135220	HT	RZ	OK	4.4019	0.978396	-2.16963	-3.07659	5e-05	0.000337442	yes
Py05541	py05541.t1	6.8395	12.0159	7.61874	24.2616	28.807	22.1483	Chr_2	4147859	4148501	HT	RZ	OK	9.73442	25.2002	1.37227	1.70134	0.0025	0.01149	yes	K09468
Py05911	py05911.t1	0.238312	0.758731	0.199797	2.03827	3.64771	5.29334	Chr_2	4345529	4346821	HT	RZ	OK	0.482127	3.39022	2.8139	2.26407	0.00035	0.00203181	yes		GO:0044419,GO:0020007	merozoite adhesive erythrocytic binding protein [Plasmodium reichenowi] &gt;gi|641580953|emb|CDO65276.1| merozoite adhesive erythrocytic binding protein [Plasmodium reichenowi]
Py05913	py05913.t1	3.42893	7.52181	7.3102	17.4155	17.4325	24.5116	Chr_2	4351946	4353505	HT	RZ	OK	7.09198	20.0553	1.49973	2.9586	5e-05	0.000337442	yes			hemolysintype calcium-binding region, putative [Acanthamoeba castellanii str. Neff] &gt;gi|440798309|gb|ELR19377.1| hemolysintype calcium-binding region, putative [Acanthamoeba castellanii str. Neff]
Py05915	py05915.t1	26.7115	18.187	21.1392	55.3012	70.2052	64.7993	Chr_2	4360536	4364883	HT	RZ	OK	21.6754	64.7534	1.5789	4.70012	5e-05	0.000337442	yes		GO:0044699,GO:0006974,GO:0006259,GO:0030983,GO:0044424	mutS family DNA mismatch repair protein MSH6 [Cyanidioschyzon merolae strain 10D] &gt;gi|449016696|dbj|BAM80098.1| mutS family DNA mismatch repair protein MSH6 [Cyanidioschyzon merolae strain 10D]
Py05916	py05916.t1	8.00348	13.2002	10.568	25.9173	23.7808	31.9738	Chr_2	4366767	4369326	HT	RZ	OK	10.6638	25.5277	1.25934	2.9316	5e-05	0.000337442	yes	K08737
Py08932	py08932.t1	0.698449	1.84001	1.32674	8.7411	6.56354	6.90577	Chr_2	4414553	4428507	HT	RZ	OK	1.09942	6.35225	2.53053	4.08479	5e-05	0.000337442	yes	K03834		PREDICTED: serine/threonine-protein phosphatase 6 regulatory ankyrin repeat subunit B-like [Crassostrea gigas]
Py08931	py08931.t1	1.01516	1.94352	1.31424	7.53565	5.25507	5.63615	Chr_2	4432782	4434524	HT	RZ	OK	1.64413	6.2572	1.9282	2.49253	5e-05	0.000337442	yes		GO:0016310,GO:0016740,GO:0005622	Serine/threonine protein kinase (fragment), partial [Chondrus crispus] &gt;gi|507111418|emb|CDF35142.1| Serine/threonine protein kinase (fragment), partial [Chondrus crispus]
Py08930	py08930.t1	6.73548	5.72614	4.83638	4.01626	3.37902	2.166	Chr_2	4436003	4437613	HT	RZ	OK	6.26169	3.11521	-1.00722	-1.38806	0.0114	0.0410794	yes
Py08927	py08927.t1	1357.1	902.556	815.792	244.979	286.844	283.595	Chr_2	4514812	4515953	HT	RZ	OK	1296.91	299.329	-2.11527	-6.16639	5e-05	0.000337442	yes			carbonic anhydrase 1 [Pyropia haitanensis]
Py00987	py00987.t1	51.5833	49.6112	72.7892	21.3706	28.8497	14.9709	Chr_2	4567409	4568176	HT	RZ	OK	50.1237	22.417	-1.1609	-2.25999	5e-05	0.000337442	yes
Py00986	py00986.t1	13.8835	16.2576	22.6035	6.28517	8.19047	5.78783	Chr_2	4568249	4569211	HT	RZ	OK	16.3384	7.3921	-1.14421	-1.79533	0.0007	0.00373675	yes			PREDICTED: ankyrin-2, partial [Balearica regulorum gibbericeps]
Py00982	py00982.t1	9.634	19.383	21.4308	4.41937	4.4021	3.78305	Chr_2	4595990	4598025	HT	RZ	OK	16.1764	4.46518	-1.8571	-3.39644	5e-05	0.000337442	yes
Py06582	py06582.t1	11.2808	9.99853	9.20333	20.8878	22.5896	23.694	Chr_2	4687155	4688839	HT	RZ	OK	10.9092	22.8828	1.06872	2.14608	5e-05	0.000337442	yes		GO:0031570,GO:0006974,GO:0044446,GO:0043232	HUS1 checkpoint protein [Galdieria sulphuraria] &gt;gi|452819525|gb|EME26582.1| HUS1 checkpoint protein [Galdieria sulphuraria]
Py06586	py06586.t1	0.615468	0.766318	1.62241	60.4213	46.7225	87.4956	Chr_2	4707574	4708402	HT	RZ	OK	1.48572	56.204	5.24144	4.00351	5e-05	0.000337442	yes
Py06587	py06587.t1	5.0486	83.6699	43.3294	19.0336	8.37353	8.8654	Chr_2	4714664	4715125	HT	RZ	OK	36.9342	9.86435	-1.90466	-2.44807	0.001	0.00510192	yes
Py06592	py06592.t1	35.576	24.3886	26.1397	59.5739	84.7792	66.3052	Chr_2	4732999	4742342	HT	RZ	OK	31.3431	73.5459	1.2305	3.0417	5e-05	0.000337442	yes
Py06199	py06199.t1	0.192674	0.369257	0.244463	4.85468	5.45391	5.21616	Chr_2	4878991	4881717	HT	RZ	OK	0.31625	5.9728	4.23927	4.29069	5e-05	0.000337442	yes
Py09377	py09377.t1	5.4296	6.00913	6.33601	13.6503	16.1867	13.679	Chr_2	5004750	5005916	HT	RZ	OK	7.19797	15.1734	1.07589	1.71778	0.00075	0.00398423	yes		GO:0003824
Py09374	py09374.t1	25.2259	21.5976	23.9825	50.793	64.0481	63.7816	Chr_2	5015630	5017948	HT	RZ	OK	24.7177	59.8742	1.27639	3.717	5e-05	0.000337442	yes
Py09349	py09349.t1	6.09765	4.9942	6.23904	17.0113	20.8208	21.3575	Chr_2	5175176	5179582	HT	RZ	OK	5.7223	21.9892	1.94213	4.88905	5e-05	0.000337442	yes
Py09338	py09338.t1	2.91211	1.608	1.39146	4.817	6.7057	4.36978	Chr_2	5229490	5231919	HT	RZ	OK	2.05059	6.20881	1.59828	2.53089	5e-05	0.000337442	yes	K03327		PREDICTED: serine/threonine-protein phosphatase 6 regulatory ankyrin repeat subunit B-like isoform X2 [Hydra vulgaris]
Py09324	py09324.t1	12.721	24.1211	22.5068	9.6051	9.20875	10.4794	Chr_2	5306994	5309243	HT	RZ	OK	20.9795	9.74037	-1.10693	-2.54601	5e-05	0.000337442	yes
Py09318	py09318.t1	3.90915	4.6191	5.50526	2.08753	3.19978	1.29512	Chr_2	5333829	5335364	HT	RZ	OK	5.02569	2.41582	-1.05681	-1.28241	0.01375	0.0476275	yes	K03801		PREDICTED: MATE efflux family protein 5-like [Brassica napus]
Py09317	py09317.t1	12.2451	14.379	13.9971	0.447762	0.675855	0.119035	Chr_2	5335943	5337557	HT	RZ	OK	11.6608	0.366139	-4.99313	-4.25231	5e-05	0.000337442	yes
Py02429	py02429.t1	1.94567	2.34626	2.6946	4.28525	4.30761	7.31079	Chr_2	5763673	5765442	HT	RZ	OK	2.3092	5.65505	1.29215	1.6682	0.0039	0.0168545	yes
Py00594	py00594.t1	1.53037	1.63025	1.72162	47.3037	30.6821	20.9432	Chr_2	5861053	5861547	HT	RZ	OK	1.56016	32.7909	4.39353	3.55057	0.0001	0.000635704	yes
Py00590	py00590.t1	4.05217	3.15592	2.87988	109.942	96.5817	80.7991	Chr_2	5876671	5879031	HT	RZ	OK	3.61269	82.8743	4.51978	8.70559	5e-05	0.000337442	yes			gluconolactonase [Cyclobacterium qasimii] &gt;gi|523599082|gb|EPR68216.1| Gluconolactonase [Cyclobacterium qasimii M12-11B]
Py06271	py06271.t1	1.47584	4.52726	3.40231	9.03256	7.26442	7.65409	Chr_2	5945362	5946807	HT	RZ	OK	3.0231	8.28056	1.4537	1.92468	0.0004	0.00228721	yes
Py06270	py06270.t1	144.325	439.558	392.628	28.6222	36.8684	29.0813	Chr_2	5949653	5950324	HT	RZ	OK	310.65	29.8674	-3.37865	-8.23679	5e-05	0.000337442	yes
Py00795	py00795.t1	112.399	77.8831	83.5921	176.852	203.684	204.003	Chr_2	6528512	6529580	HT	RZ	OK	97.4744	207.838	1.09237	3.30662	5e-05	0.000337442	yes		GO:0051776,GO:0044710,GO:0010109,GO:0016671,GO:0005515,GO:0009570,GO:0009534
Py00802	py00802.t1	126.53	92.6377	101.063	50.2305	53.4249	49.944	Chr_2	6548809	6549810	HT	RZ	OK	99.0969	46.9335	-1.07822	-2.99179	5e-05	0.000337442	yes	K07232	GO:0000462,GO:0032040,GO:0005730
Py00803	py00803.t1	11.0334	16.9859	7.13923	8.35e-06	1.17e-05	3.2e-06	Chr_2	6550377	6551459	HT	RZ	OK	24.1446	4.05428	-2.57418	-0.669099	0.33825	0.53165	no	K14566
Py00814	py00814.t1	92.6385	94.065	78.3644	25.4539	22.3025	12.9742	Chr_2	6578701	6581244	HT	RZ	OK	71.4288	18.6435	-1.93783	-5.17076	5e-05	0.000337442	yes			malectin domain pair protein [Geobacter daltonii FRC-32]
Py00821	py00821.t1	18.8812	21.6395	23.7069	49.2256	73.9898	64.8134	Chr_2	6608099	6608860	HT	RZ	OK	22.1009	61.6	1.47883	3.5319	5e-05	0.000337442	yes		GO:0016740	Cation transport protein chaC [Enhygromyxa salina]
Py00824	py00824.t1	28.9845	24.7624	24.5511	7.594	7.80184	3.55321	Chr_2	6630653	6631720	HT	RZ	OK	25.6127	6.44241	-1.99119	-3.29453	5e-05	0.000337442	yes			PREDICTED: serine protease 55 [Cricetulus griseus] &gt;gi|625276091|ref|XP_007629668.1| PREDICTED: serine protease 55 [Cricetulus griseus] &gt;gi|537262293|gb|ERE90205.1| serine protease 55-like protein [Cricetulus griseus]
Py00830	py00830.t1	254.524	416.053	501.746	120.05	101.551	141.775	Chr_2	6670896	6671696	HT	RZ	OK	358.718	106.601	-1.75063	-4.82361	5e-05	0.000337442	yes
Py06253	py06253.t1	11.747	18.9075	21.5355	1.12749	0.641119	0.507655	Chr_2	6761351	6763543	HT	RZ	OK	15.8269	0.713664	-4.47099	-5.48268	5e-05	0.000337442	yes
Pyi00786	pyi00786.t1	3.53002	3.30273	1.54311	6.73574	7.2685	7.2236	Chr_2	6964663	6965982	HT	RZ	OK	3.20239	7.49509	1.2268	1.65884	0.0023	0.0106434	yes	K05012
Py11194	py11194.t1	147.836	131.068	162.166	54.7374	64.5558	60.1032	Chr_2	7022400	7024040	HT	RZ	OK	154.499	65.2746	-1.243	-3.71087	5e-05	0.000337442	yes
Py10830	py10830.t1	65.2832	56.9356	54.4683	25.685	27.248	25.8317	Chr_2	7219823	7221511	HT	RZ	OK	61.8674	27.8276	-1.15267	-3.16811	5e-05	0.000337442	yes
Py10828	py10828.t1	27.8742	21.9293	19.2611	8.78187	7.4452	10.2105	Chr_2	7236929	7237999	HT	RZ	OK	25.9636	9.11723	-1.50982	-2.90477	5e-05	0.000337442	yes	K01336
Py10406	py10406.t1	37.3363	32.2653	29.8279	62.272	85.4523	84.2023	Chr_2	7637800	7639587	HT	RZ	OK	38.3918	83.372	1.11877	3.2612	5e-05	0.000337442	yes
Pyi00736	pyi00736.t1	3.4464	4.31518	3.15714	1.27407	2.21532	1.144	Chr_2	7672403	7672953	HT	RZ	OK	4.64595	1.90764	-1.28418	-0.946532	0.07105	0.174586	no
Py10386	py10386.t1	23.298	8.77698	6.10212	225.753	286.239	196.063	Chr_2	7853046	7855418	HT	RZ	OK	11.1426	226.659	4.34636	11.5193	5e-05	0.000337442	yes	K15918
Py10382	py10382.t1	384.984	254.637	301.244	121.106	119.698	109.333	Chr_2	7874447	7875604	HT	RZ	OK	347.339	113.807	-1.60975	-4.81383	5e-05	0.000337442	yes		GO:0008152
Py10367	py10367.t1	231.766	220.311	288.504	66.1759	88.4425	79.75	Chr_2	7918318	7918821	HT	RZ	OK	257.419	79.3711	-1.69743	-4.81885	5e-05	0.000337442	yes
Py10361	py10361.t1	197.747	109.471	96.2615	9.40764	6.47467	4.82243	Chr_2	7952798	7953964	HT	RZ	OK	122.652	7.47418	-4.03652	-7.41092	5e-05	0.000337442	yes			ASPO1527 [Pyropia yezoensis]
Py10351	py10351.t1	187.434	217.513	227.451	41.0404	38.0944	37.8613	Chr_2	8007810	8009584	HT	RZ	OK	230.828	40.0819	-2.52579	-7.45559	5e-05	0.000337442	yes
Py10347	py10347.t1	1179.18	1439.58	1993.88	38.5746	43.0543	24.3414	Chr_2	8070485	8071663	HT	RZ	OK	1291.65	41.4685	-4.96106	-13.3182	5e-05	0.000337442	yes	K17893
Py10345	py10345.t1	20.0641	12.2798	19.5776	69.2507	104.185	111.404	Chr_2	8080224	8081650	HT	RZ	OK	16.9714	88.5385	2.3832	5.87255	5e-05	0.000337442	yes
Py11198	py11198.t1	12.982	11.6389	10.4469	4.68962	5.50087	4.62083	Chr_2	8282515	8285355	HT	RZ	OK	10.9514	5.33569	-1.03737	-2.20555	5e-05	0.000337442	yes		GO:0006810
Py02916	py02916.t1	5.13198	3.31045	2.62437	0.882072	2.29221	1.89187	Chr_2	8294642	8295248	HT	RZ	OK	3.60511	1.80242	-1.00011	-0.743191	0.1569	0.314518	no		EC:2.5.1.6,GO:0006555,GO:0006730,GO:0006556,GO:0046872,GO:0005524,GO:0004478,GO:0005829	putative S-adenosylmethionine synthetase [Pyropia yezoensis]
Py04198	py04198.t1	1083.06	901.53	995.454	1747.93	2032.22	2400.55	Chr_2	8335556	8337861	HT	RZ	OK	1055.32	2238.22	1.08467	2.8553	5e-05	0.000337442	yes		GO:0055085,GO:0006817,GO:0015291,GO:0016021
Py09735	py09735.t1	2.48396	5.12	6.5091	22.5176	25.1962	25.1392	Chr_2	8549625	8551142	HT	RZ	OK	4.91735	23.1974	2.23801	3.67495	5e-05	0.000337442	yes
Py09789	py09789.t1	12.6027	9.38689	11.5341	35.4331	46.3329	38.4875	Chr_2	8638799	8641048	HT	RZ	OK	11.7771	43.6405	1.88968	4.71938	5e-05	0.000337442	yes	K20989
Py09790	py09790.t1	5.47969	5.68731	7.04775	11.7975	13.6756	12.425	Chr_2	8642469	8646308	HT	RZ	OK	6.27854	12.5761	1.00218	2.34429	5e-05	0.000337442	yes	K08592	GO:0009987,GO:0005488,GO:0009536
Py07490	py07490.t1	0.996294	0.999931	2.1002	50.7555	39.7766	33.7986	Chr_2	8708533	8709180	HT	RZ	OK	1.21963	40.8427	5.06556	5.44515	5e-05	0.000337442	yes		EC:1.15.1.1,GO:0055114,GO:0019430,GO:0046872,GO:0004784	superoxide dismutase [Acaryochloris sp. CCMEE 5410]
Py07489	py07489.t1	5.63195	5.21045	5.26412	10.1253	11.4553	10.0543	Chr_2	8710951	8716047	HT	RZ	OK	5.18829	10.848	1.06409	2.47439	5e-05	0.000337442	yes
Py07488	py07488.t1	17.1271	16.1216	15.3677	31.6547	35.4779	39.2793	Chr_2	8717059	8721351	HT	RZ	OK	16.4642	35.1403	1.0938	3.17863	5e-05	0.000337442	yes		GO:0044763,GO:0044702,GO:0006974,GO:0006310,GO:0003677,GO:0043229	MutS domain V domain containing protein [Acanthamoeba castellanii str. Neff] &gt;gi|440795835|gb|ELR16949.1| MutS domain V domain containing protein [Acanthamoeba castellanii str. Neff]
Py07482	py07482.t1	16.8781	91.6725	61.2888	3.86032	1.53195	1.52169	Chr_2	8741928	8742965	HT	RZ	OK	52.3843	2.65861	-4.30039	-6.5528	5e-05	0.000337442	yes			carboxylesterase [Massilia sp. JS1662] &gt;gi|691633057|gb|KGF78358.1| carboxylesterase [Massilia sp. JS1662]
Py07475	py07475.t1	0	0	0	2.64218	33.0556	0	Chr_2	8766774	8767019	HT	RZ	OK	0	8.96548	inf	#NAME?	0.1236	0.264469	no	K16818
Py07464	py07464.t1	62.7786	51.0165	46.0671	10.2389	11.814	8.66574	Chr_2	8831784	8841784	HT	RZ	OK	57.63	10.8284	-2.412	-6.47811	5e-05	0.000337442	yes	K08736	GO:0044710,GO:0003824	Lipase domain protein, putative [Chondrus crispus] &gt;gi|507112536|emb|CDF36212.1| Lipase domain protein, putative [Chondrus crispus]
Py07459	py07459.t1	769.141	837.44	1461.6	99.9634	74.9849	37.992	Chr_2	8870903	8871361	HT	RZ	OK	907.27	68.2377	-3.73289	-7.71229	5e-05	0.000337442	yes
Py03368	py03368.t1	9.11825	8.61015	6.37946	1.70734	2.277	0.883293	Chr_2	8985085	8988018	HT	RZ	OK	6.95657	1.76925	-1.97524	-2.74703	5e-05	0.000337442	yes	K07198		oligoendopeptidase F [Waddlia chondrophila] &gt;gi|297376863|gb|ADI38693.1| Oligoendopeptidase F [Waddlia chondrophila WSU 86-1044]
Py03376	py03376.t1	19.9988	21.8926	26.6415	7.48083	8.95825	7.08201	Chr_2	9032265	9036282	HT	RZ	OK	19.9155	8.07272	-1.30277	-3.31909	5e-05	0.000337442	yes
Py03378	py03378.t1	19.6534	49.6247	66.2527	0.885289	5.69989	0.335038	Chr_2	9044840	9045448	HT	RZ	OK	38.1156	2.59397	-3.87715	-4.29266	5e-05	0.000337442	yes			PREDICTED: tenascin-X [Equus przewalskii]
Py03388	py03388.t1	2.89739	2.86303	2.96813	0.594056	0.575896	0.370271	Chr_2	9087345	9093714	HT	RZ	OK	3.06954	0.567481	-2.43538	-1.20149	0.13075	0.276459	no		GO:0016310,GO:0004672,GO:0000166,GO:0016020	Serine/threonine protein kinase [Chondrus crispus] &gt;gi|507116037|emb|CDF39447.1| Serine/threonine protein kinase [Chondrus crispus]
Py03395	py03395.t1	29.899	65.2099	28.9858	2.20239	1.49743	1.00574	Chr_2	9147413	9148180	HT	RZ	OK	42.2048	1.79757	-4.55329	-5.06219	5e-05	0.000337442	yes
Py10646	py10646.t1	5.21629	6.06054	8.61434	60.8083	82.1734	84.8841	Chr_2	9243338	9245782	HT	RZ	OK	6.71115	76.9079	3.5185	8.6136	5e-05	0.000337442	yes			kinetoplast DNA-associated protein [Trypanosoma cruzi strain CL Brener] &gt;gi|70870608|gb|EAN84917.1| kinetoplast DNA-associated protein, putative [Trypanosoma cruzi]
Py05123	py05123.t1	3.61833	2.58825	3.52528	2.06219	2.25885	1.58196	Chr_2	9382396	9383484	HT	RZ	OK	3.45381	1.63814	-1.07613	-1.01274	0.0533	0.140975	no			PREDICTED: U5 small nuclear ribonucleoprotein 40 kDa protein-like [Cimex lectularius]
Py10595	py10595.t1	1.29261	4.36321	4.10499	7.56314	6.21256	7.78086	Chr_2	9901778	9903631	HT	RZ	OK	3.26854	6.68516	1.03231	1.55649	0.0026	0.0118935	yes			lipase class 3 family protein [Galdieria sulphuraria] &gt;gi|452820040|gb|EME27088.1| lipase class 3 family protein [Galdieria sulphuraria]
Py08718	py08718.t1	18.8857	30.4412	33.4646	10.1117	10.881	14.0171	Chr_2	10190635	10191105	HT	RZ	OK	29.1391	13.1133	-1.15193	-1.97606	0.0002	0.00120744	yes			signal peptidase I [Synechocystis sp. PCC 7509]
Py07281	py07281.t1	11.8258	28.3284	20.6088	52.7046	31.3188	56.6427	Chr_2	10279980	10280773	HT	RZ	OK	17.321	38.2666	1.14357	1.83117	0.0006	0.00325046	yes
Py07287	py07287.t1	4.14e-07	9.14e-07	3.9e-07	1.41e-07	2.06e-07	1.26e-07	Chr_2	10288877	10290961	HT	RZ	OK	11.7123	4.12107	-1.50694	-0.297554	0.6222	0.783677	no		GO:0006418,GO:0043168,GO:0004812,GO:0003676,GO:0000166,GO:0043234,GO:0005739	PREDICTED: lysinetRNA ligase isoform X1 [Tarsius syrichta]
Py07293	py07293.t1	111.468	126.315	156.446	54.1561	59.314	62.4075	Chr_2	10339165	10340505	HT	RZ	OK	124.785	57.2281	-1.12465	-3.31637	5e-05	0.000337442	yes	K04567
Py07302	py07302.t1	45.233	38.6438	41.116	14.6352	15.9856	13.5348	Chr_2	10408669	10413224	HT	RZ	OK	39.0851	14.9727	-1.38429	-4.12745	5e-05	0.000337442	yes
Py07316	py07316.t1	10.2075	13.7706	9.92217	7.12913	3.94208	4.87159	Chr_2	10502962	10503906	HT	RZ	OK	14.7321	6.52426	-1.17508	-1.79818	0.00125	0.00621453	yes
Py11018	py11018.t1	1.38021	4.0437	1.97661	6.56786	4.77316	3.70467	Chr_2	10615233	10616007	HT	RZ	OK	2.46168	5.20547	1.08038	1.17008	0.02345	0.0741863	no
Py00522	py00522.t1	41.6226	26.0155	34.8231	64.2528	79.2327	94.3576	Chr_2	10843054	10844061	HT	RZ	OK	33.5302	81.7867	1.28641	3.12608	5e-05	0.000337442	yes
Py00534	py00534.t1	0.463229	2.53056	1.72417	10.7048	5.68448	9.90804	Chr_2	10900749	10902161	HT	RZ	OK	1.45566	9.04168	2.63491	2.67752	5e-05	0.000337442	yes
Py00538	py00538.t1	2.66985	6.72827	4.72178	15.7821	9.50968	13.1004	Chr_2	10910468	10912249	HT	RZ	OK	5.16078	11.9187	1.20757	2.05508	5e-05	0.000337442	yes
Py00539	py00539.t1	0.110958	0.474863	0.390968	7.40752	5.18267	3.52742	Chr_2	10920856	10929335	HT	RZ	OK	0.310344	5.85502	4.23774	4.69426	5e-05	0.000337442	yes
Pyi00050	pyi00050.t1	63.4829	44.9214	47.8502	15.7209	19.5722	13.8331	Chr_2	10931438	10931944	HT	RZ	OK	48.4057	16.8422	-1.5231	-3.27116	5e-05	0.000337442	yes
Py00556	py00556.t1	180.504	148.558	164.594	9.4291	16.8788	14.1475	Chr_2	11015548	11016702	HT	RZ	OK	171.547	20.3135	-3.07809	-3.77687	5e-05	0.000337442	yes		GO:0006810,GO:0016021
Py00557	py00557.t1	1.42601	3.36452	1.43098	5.94333	4.24368	5.46388	Chr_2	11020091	11022279	HT	RZ	OK	2.06427	5.74037	1.47552	2.06017	0.00025	0.00148777	yes
Py00565	py00565.t1	9.12527	13.2392	10.3846	6.74543	3.61566	4.57985	Chr_2	11054163	11056697	HT	RZ	OK	13.1809	4.81367	-1.45324	-2.86494	5e-05	0.000337442	yes			monooxygenase [Thecamonas trahens ATCC 50062] &gt;gi|906553881|gb|KNC47124.1| monooxygenase [Thecamonas trahens ATCC 50062]
Py07137	py07137.t1	0.000176584	1.03e-05	8.99e-05	6.23e-07	5.42e-06	2.17e-06	Chr_2	11273960	11275807	HT	RZ	OK	6.85576	2.51335	-1.44771	-0.377798	0.5887	0.756715	no		GO:0008152,GO:0016491	PREDICTED: cytochrome P450 4C1-like [Acyrthosiphon pisum]
Py06907	py06907.t1	20.9877	52.6864	45.4812	16.2732	13.4833	13.3394	Chr_2	11630867	11642901	HT	RZ	OK	38.568	14.3961	-1.42173	-3.18358	5e-05	0.000337442	yes
Py06902	py06902.t1	32.9422	33.0778	27.7454	102.686	101.552	112.464	Chr_2	11723324	11724349	HT	RZ	OK	30.5159	100.85	1.72458	4.68399	5e-05	0.000337442	yes		GO:0006099,GO:0044238,GO:0016616,GO:0016615	malate dehydrogenase [Dumontia simplex]
Py06895	py06895.t1	51.5854	40.6191	45.0281	616.361	870.837	1063.54	Chr_2	11770585	11771913	HT	RZ	OK	55.4627	929.975	4.0676	11.4648	5e-05	0.000337442	yes			beta-Ig-H3/fasciclin [Dinoroseobacter shibae] &gt;gi|157910728|gb|ABV92161.1| beta-Ig-H3/fasciclin [Dinoroseobacter shibae DFL 12 = DSM 16493]
Py02080	py02080.t1	173.086	136.909	151.518	34.4956	37.7456	31.0592	Chr_2	12215324	12216433	HT	RZ	OK	158.631	36.8713	-2.10511	-6.03841	5e-05	0.000337442	yes			Translocator protein [Papilio xuthus]
Py02078	py02078.t1	0.225667	1.61287	0.564071	21.0929	6.13617	8.24059	Chr_2	12228831	12229823	HT	RZ	OK	0.666308	10.9762	4.04204	2.49551	0.00105	0.00532908	yes	K10418		Zn-dependent protease with chaperone function [Richelia intracellularis] &gt;gi|471319155|emb|CCH64694.1| Zn-dependent protease with chaperone function [Richelia intracellularis HM01]
Py08025	py08025.t1	17.2129	25.9131	28.5469	59.2803	66.8954	84.7051	Chr_2	12354790	12355833	HT	RZ	OK	27.6099	67.5829	1.29147	3.28258	5e-05	0.000337442	yes
Py08026	py08026.t1	41.734	38.2032	46.5236	122.227	122.346	140.381	Chr_2	12356539	12358089	HT	RZ	OK	43.3798	133.399	1.62065	4.83177	5e-05	0.000337442	yes	K10523
Py08035	py08035.t1	0.770202	1.03776	1.74362	53.5517	79.4289	127.225	Chr_2	12391965	12393137	HT	RZ	OK	1.33169	81.6131	5.93747	6.62471	5e-05	0.000337442	yes
Py08038	py08038.t1	0	0.128125	0.223476	5.85224	8.92848	10.3605	Chr_2	12411209	12412101	HT	RZ	OK	0.134251	7.23642	5.75227	3.50946	0.0179	0.0591044	no			PREDICTED: kelch-like protein 17 [Chaetura pelagica]
Py09303	py09303.t1	8.09407	10.1988	8.88379	20.7515	17.978	17.8676	Chr_2	12632437	12636756	HT	RZ	OK	9.60456	19.9122	1.05186	2.90127	5e-05	0.000337442	yes	K02327
Py09291	py09291.t1	20.4811	15.1268	15.0425	30.101	36.5397	34.3917	Chr_2	12695504	12699346	HT	RZ	OK	17.0006	34.7701	1.03226	2.92025	5e-05	0.000337442	yes		EC:2.7.7.7,EC:3.1.15,EC:3.1.11,GO:0006308,GO:0090305,GO:0071897,GO:0045004,GO:0006297,GO:0006287,GO:0008296,GO:0003887,GO:0003677,GO:0000166,GO:0043625
Py09282	py09282.t1	6.46804	10.4186	8.51482	1.25269	2.53008	0.909461	Chr_2	12729693	12731086	HT	RZ	OK	8.75106	1.6373	-2.41814	-2.25395	5e-05	0.000337442	yes	K17686		transforming protein myb [Griffithsia japonica]
Py10167	py10167.t1	5.8759	31.1451	9.58842	57.9824	10.9365	21.4038	Chr_2	13043813	13044598	HT	RZ	OK	14.0143	28.5837	1.02829	1.11543	0.0335	0.0988081	no
Py10165	py10165.t1	7.47e-07	5.51e-05	5.29e-06	94.9834	53.5681	122.809	Chr_2	13051220	13052011	HT	RZ	OK	2.86612	78.0945	4.76805	1.1371	0.2894	0.478224	no			glycoside hydrolase family 13 protein [Myceliophthora thermophila ATCC 42464] &gt;gi|347006707|gb|AEO54195.1| glycoside hydrolase family 13 protein [Myceliophthora thermophila ATCC 42464]
Py06014	py06014.t1	147.221	94.2505	118.047	370.827	489.508	412.661	Chr_2	13093246	13095099	HT	RZ	OK	130.94	453.476	1.79212	5.44474	5e-05	0.000337442	yes		GO:0003824
Py11518	py11518.t1	23.6809	19.0708	16.5231	7.42444	7.70188	6.35469	Chr_2	13559330	13563170	HT	RZ	OK	19.0839	7.45014	-1.35702	-3.35848	5e-05	0.000337442	yes
Py05332	py05332.t1	25.473	20.0777	26.1276	63.8438	74.0483	80.1738	Chr_2	13807232	13808095	HT	RZ	OK	25.3747	76.1153	1.58479	4.20553	5e-05	0.000337442	yes
Py05341	py05341.t1	5.25078	2.60333	3.8555	0.0352939	0.181458	0.159893	Chr_2	13862683	13863738	HT	RZ	OK	3.45175	0.0925712	-5.22062	-2.92498	0.02165	0.0693433	no
Py04223	py04223.t1	7.14915	9.88434	7.37889	30.2433	24.4872	27.7651	Chr_2	14037190	14043387	HT	RZ	OK	8.79739	30.2338	1.78102	5.07273	5e-05	0.000337442	yes
Py04227	py04227.t1	1.06411	1.81253	1.49368	5.1665	3.15278	3.87518	Chr_2	14056688	14062791	HT	RZ	OK	1.60741	4.20463	1.38724	2.33669	5e-05	0.000337442	yes	K19347
Py04229	py04229.t1	71.4825	60.8604	72.0562	220.907	261.171	241.9	Chr_2	14065368	14066267	HT	RZ	OK	70.4409	238.175	1.75753	5.04138	5e-05	0.000337442	yes	K01539	GO:0009737,GO:0048046,GO:0009570,GO:0005886,GO:0005829,GO:0005774
Py04262	py04262.t1	5.96256	10.1245	7.18472	3.27358	2.14652	2.47081	Chr_2	14267182	14274417	HT	RZ	OK	8.22564	2.5314	-1.7002	-3.89749	5e-05	0.000337442	yes
Py04264	py04264.t1	11.7617	8.28025	10.9038	22.5833	32.9981	28.5548	Chr_2	14292225	14293422	HT	RZ	OK	10.6647	29.2311	1.45467	2.55511	5e-05	0.000337442	yes			short-chain dehydrogenase/reductase [Stigmatella aurantiaca] &gt;gi|309391161|gb|ADO68620.1| Short-chain dehydrogenase/reductase SDR [Stigmatella aurantiaca DW4/3-1]
Py04272	py04272.t1	2.07473	3.09003	2.22589	6.07573	5.65808	5.12305	Chr_2	14371168	14374989	HT	RZ	OK	2.36726	5.82227	1.29837	2.34594	5e-05	0.000337442	yes
Py04275	py04275.t1	108.128	47.8271	33.9972	12.4322	10.5673	7.0086	Chr_2	14383071	14384513	HT	RZ	OK	50.7051	9.57207	-2.40523	-4.83594	5e-05	0.000337442	yes
Py04282	py04282.t1	20.0166	32.1605	33.151	13.4253	8.57806	10.1095	Chr_2	14479846	14480853	HT	RZ	OK	28.4172	9.65399	-1.55757	-3.03527	5e-05	0.000337442	yes
Py04292	py04292.t1	2.73354	3.66542	3.80505	17.1294	12.5454	15.7177	Chr_2	14524392	14530492	HT	RZ	OK	3.94556	15.4319	1.96762	3.0937	5e-05	0.000337442	yes
Py04297	py04297.t1	0	0	0.0385873	5.91869	3.22171	2.77673	Chr_2	14565868	14567877	HT	RZ	OK	0.00964682	3.48442	8.49665	2.05609	0.23345	0.415486	no			PREDICTED: serine/threonine-protein phosphatase 6 regulatory ankyrin repeat subunit B-like [Crassostrea gigas]
Py04301	py04301.t1	7.34544	7.35378	8.17533	34.784	37.4006	31.5884	Chr_2	14606443	14609360	HT	RZ	OK	7.98479	36.7505	2.20244	4.94581	5e-05	0.000337442	yes		GO:0016301	Serine/threonine protein kinase [Chondrus crispus] &gt;gi|507109690|emb|CDF33501.1| Serine/threonine protein kinase [Chondrus crispus]
Py04305	py04305.t1	3.16014	6.16426	3.30347	16.2031	11.1662	15.1395	Chr_2	14641671	14646865	HT	RZ	OK	4.47598	15.1558	1.75959	4.13431	5e-05	0.000337442	yes	K14755	GO:0034654,GO:0006261,GO:1901363,GO:0097159,GO:0044427,GO:0005634	DNA polymerase alpha catalytic subunit [Chondrus crispus] &gt;gi|507106642|emb|CDF40250.1| DNA polymerase alpha catalytic subunit [Chondrus crispus]
Py04306	py04306.t1	23.6062	15.2716	17.6846	58.732	72.9596	62.1136	Chr_2	14647385	14650156	HT	RZ	OK	20.1934	63.8766	1.6614	4.72324	5e-05	0.000337442	yes
Py04311	py04311.t1	18.7328	17.0815	12.6053	8.49251	6.56669	4.8986	Chr_2	14703816	14706359	HT	RZ	OK	14.7895	6.5304	-1.17933	-2.51419	5e-05	0.000337442	yes
Py04317	py04317.t1	1.16858	1.10885	1.42879	7.06556	2.96158	1.82279	Chr_2	14736267	14739773	HT	RZ	OK	1.15707	3.15236	1.44595	2.04733	0.0001	0.000635704	yes	K20828	EC:3.6.1.15,EC:3.6.3.9,EC:3.6.3.12,EC:3.6.1.3,GO:0005890,GO:0090662,GO:0010248,GO:0006814,GO:0006813,GO:0046872,GO:0005524,GO:0005391	PREDICTED: sodium/potassium-transporting ATPase subunit alpha isoform X2 [Tribolium castaneum]
Py04319	py04319.t1	81.0255	62.025	61.2265	141.658	160.734	143.344	Chr_2	14753129	14755187	HT	RZ	OK	68.4052	152.421	1.15588	3.57105	5e-05	0.000337442	yes		GO:0043167
Py08286	py08286.t1	2.01073	7.83515	3.91026	13.3846	6.8283	8.18164	Chr_2	14860020	14861300	HT	RZ	OK	4.67872	9.99481	1.09506	1.53641	0.00285	0.0128691	yes	K20989
Py08284	py08284.t1	42.233	36.2608	41.2446	18.0909	16.7194	15.6666	Chr_2	14866299	14869517	HT	RZ	OK	36.9409	16.073	-1.20058	-3.34651	5e-05	0.000337442	yes
Py08277	py08277.t1	0.861968	0.956296	1.07115	319.654	162.645	145.982	Chr_2	14898387	14899244	HT	RZ	OK	0.956643	197.625	7.69057	6.94173	5e-05	0.000337442	yes
Py08261	py08261.t1	55.3127	49.8528	51.8075	25.1549	23.6273	20.5816	Chr_2	15018281	15020745	HT	RZ	OK	56.4957	23.0354	-1.29429	-3.65072	5e-05	0.000337442	yes		GO:0071918,GO:0015204,GO:0016021
Py08258	py08258.t1	11.7712	9.87842	8.22355	5.36908	5.23708	3.87896	Chr_2	15047499	15059536	HT	RZ	OK	10.6872	5.07322	-1.07491	-2.13498	5e-05	0.000337442	yes
Py08255	py08255.t1	9.69445	13.5117	11.0153	6.52332	5.4297	4.73496	Chr_2	15079847	15082530	HT	RZ	OK	11.9825	5.79718	-1.04751	-2.18778	5e-05	0.000337442	yes
Py03133	py03133.t1	162.768	112.518	83.393	32.8288	20.3089	17.3954	Chr_2	15206239	15207564	HT	RZ	OK	105.205	22.4111	-2.23092	-5.43533	5e-05	0.000337442	yes
Py03141	py03141.t1	14.8738	0.000968271	0.000482683	1.06e-06	5.06e-06	1.9e-06	Chr_2	15236690	15237802	HT	RZ	OK	11.0143	2.631	-2.06569	-0.553515	0.44005	0.632355	no
Py03143	py03143.t1	48.1106	51.0062	69.9869	15.0922	21.8312	18.0969	Chr_2	15242731	15244134	HT	RZ	OK	51.1259	19.5623	-1.38598	-3.45219	5e-05	0.000337442	yes		GO:0003824
Py03148	py03148.t1	11.1205	12.0357	13.3202	50.9563	49.5218	55.3902	Chr_2	15259818	15261467	HT	RZ	OK	12.78	55.3252	2.11405	5.53094	5e-05	0.000337442	yes
Py03159	py03159.t1	344.714	294.501	344.19	110.006	123.678	127.88	Chr_2	15373977	15374513	HT	RZ	OK	358.575	131.932	-1.44248	-3.69355	5e-05	0.000337442	yes
Pyi00237	pyi00237.t1	0.109014	0	0.908941	9.11635	1.69456	11.5593	Chr_2	15525214	15526239	HT	RZ	OK	0.364599	6.25332	4.10024	3.01143	0.00115	0.00577307	yes
Py03193	py03193.t1	90.9803	95.164	79.1635	5.81128	5.29081	4.45213	Chr_2	15557095	15564178	HT	RZ	OK	108.373	5.92943	-4.19197	-9.73455	5e-05	0.000337442	yes
Py03195	py03195.t1	226.892	252.74	207.144	1.35494	2.41196	0.868914	Chr_2	15572684	15574591	HT	RZ	OK	227.757	1.94834	-6.86911	-10.7726	5e-05	0.000337442	yes	K01336	GO:0003824	Radical SAM, alpha/beta horseshoe domain-containing protein [Rozella allomycis CSF55]
Py01430	py01430.t1	309.171	469.881	523.397	84.8143	163.008	168.6	Chr_2	15629808	15631858	HT	RZ	OK	403.165	126.385	-1.67355	-4.88879	5e-05	0.000337442	yes			glycoside hydrolase closest to bacterial kappa-carrageenases cleavage of beta-1,4 glycosidic linkages in cell wall galactans [Chondrus crispus] &gt;gi|507106675|emb|CDF40276.1| glycoside hydrolase closest to bacterial kappa-carrageenases cleavage of beta-1,4 glycosidic linkages in cell wall galactans [Chondrus crispus]
Py01431	py01431.t1	5.9729	11.6931	11.8701	3.91436	3.77579	4.10076	Chr_2	15633433	15635649	HT	RZ	OK	9.58699	4.04279	-1.24573	-2.35683	5e-05	0.000337442	yes	K01507
Pyi00641	pyi00641.t1	2.03215	2.18656	2.81068	22.0153	37.1238	50.0236	Chr_2	15780971	15781552	HT	RZ	OK	2.42488	34.6473	3.83676	3.75537	5e-05	0.000337442	yes	K08770
Py06978	py06978.t1	14.9193	12.6927	14.2302	29.3148	34.2431	29.7683	Chr_2	15984542	15985915	HT	RZ	OK	11.4405	28.1049	1.29667	1.5006	0.0076	0.0292513	yes		EC:5.4.2.8,GO:0006013,GO:0006000,GO:0051321,GO:0016567,GO:0009298,GO:0031386,GO:0004615,GO:0005737	Polyubiquitin 10 OS=Arabidopsis thaliana GN=UBQ10 PE=1 SV=2 [Rhizoctonia solani AG-1 IB]
Py04014	py04014.t1	7.94247	2.48429	12.1358	4550.22	6911.34	8965.06	Chr_2	16138685	16139656	HT	RZ	OK	9.00758	7652.86	9.73064	17.0071	5e-05	0.000337442	yes		GO:0006817	phosphate ABC transporter substrate-binding protein [Candidatus Synechococcus spongiarum SP3]
Py04092	py04092.t1	4.30296	8.98738	6.13506	27.0951	15.5379	19.0223	Chr_2	16215732	16217174	HT	RZ	OK	5.78745	17.5935	1.60404	2.59061	5e-05	0.000337442	yes	K14640		acid-thiol ligase [Chondrus crispus] &gt;gi|507113495|emb|CDF37119.1| acid-thiol ligase [Chondrus crispus]
Py04093	py04093.t1	4.83075	8.10082	7.55484	20.3854	12.0332	18.905	Chr_2	16217213	16218578	HT	RZ	OK	6.7808	16.5521	1.28749	2.0286	0.0003	0.00176376	yes			acid-thiol ligase [Chondrus crispus] &gt;gi|507113495|emb|CDF37119.1| acid-thiol ligase [Chondrus crispus]
Py04096	py04096.t1	4.95842	4.80692	4.89264	12.2895	16.467	14.2606	Chr_2	16225644	16229072	HT	RZ	OK	6.02237	15.1117	1.32726	2.98179	5e-05	0.000337442	yes		GO:0007018,GO:0005874	kinesin family member [Galdieria sulphuraria] &gt;gi|452823926|gb|EME30932.1| kinesin family member [Galdieria sulphuraria]
Py04104	py04104.t1	0.356656	1.1233	0.580886	5.85562	6.47903	7.87278	Chr_2	16291512	16292156	HT	RZ	OK	0.618265	5.59782	3.17857	1.7841	0.01075	0.0392212	yes			RWP-RK domain-containing protein [Galdieria sulphuraria] &gt;gi|452822733|gb|EME29750.1| RWP-RK domain-containing protein [Galdieria sulphuraria]
Py04131	py04131.t1	160.836	176.576	193.262	357.708	435.342	466.723	Chr_2	16500001	16501260	HT	RZ	OK	202.327	426.55	1.07603	3.3701	5e-05	0.000337442	yes
Py04136	py04136.t1	123.122	119.212	117.679	64.7468	52.0435	48.6632	Chr_2	16528742	16530589	HT	RZ	OK	122.976	50.7817	-1.276	-3.75527	5e-05	0.000337442	yes
Py04144	py04144.t1	9.09557	9.48414	7.3259	17.6739	22.9875	19.2338	Chr_2	16610209	16611501	HT	RZ	OK	8.54551	20.2439	1.24425	2.25431	5e-05	0.000337442	yes		GO:0016740	glycoprotein 3-alpha-L-fucosyltransferase [Galdieria sulphuraria] &gt;gi|452825389|gb|EME32386.1| glycoprotein 3-alpha-L-fucosyltransferase [Galdieria sulphuraria]
Py04152	py04152.t1	0	0	0	0	0.096152	39.2051	Chr_2	16712848	16713861	HT	RZ	OK	0	9.82531	inf	#NAME?	5e-05	0.000337442	yes
Py04156	py04156.t1	4.28318	3.06764	3.59627	3.52928	10.2647	7.09613	Chr_2	16783479	16784204	HT	RZ	OK	3.35112	7.0675	1.07656	1.06069	0.0328	0.0973333	no		GO:0008152,GO:0046872,GO:0016491	amine oxidase [Ectocarpus siliculosus]
Py04163	py04163.t1	108.755	92.526	84.7156	24.2348	25.8519	35.4403	Chr_2	16846658	16848639	HT	RZ	OK	106.484	33.8735	-1.65241	-4.75064	5e-05	0.000337442	yes	K08287	EC:2.5.1.29,GO:0016114,GO:0006694,GO:0004311,GO:0044425,GO:0005783	squalene synthase [Cyanidioschyzon merolae strain 10D] &gt;gi|449016274|dbj|BAM79676.1| squalene synthase [Cyanidioschyzon merolae strain 10D]
Py04166	py04166.t1	12.067	13.1146	15.2597	25.2859	32.038	37.0494	Chr_2	16893519	16895276	HT	RZ	OK	14.6868	31.6402	1.10724	2.58804	5e-05	0.000337442	yes		GO:1901576,GO:0044763,GO:0044711,GO:0044281,GO:0044249,GO:0006807,GO:0003824	bifunctional dihydrofolate reductase (DHFR) and thymidylate synthase (TS) [Chondrus crispus] &gt;gi|507109418|emb|CDF33238.1| bifunctional dihydrofolate reductase (DHFR) and thymidylate synthase (TS) [Chondrus crispus]
Py04176	py04176.t1	1.07608	1.11727	1.75868	25.4503	21.6729	24.7489	Chr_2	16950991	16952211	HT	RZ	OK	1.60116	23.7318	3.88963	4.82238	5e-05	0.000337442	yes			beta-Ig-H3/fasciclin [Dinoroseobacter shibae] &gt;gi|157910728|gb|ABV92161.1| beta-Ig-H3/fasciclin [Dinoroseobacter shibae DFL 12 = DSM 16493]
Py04181	py04181.t1	4.28822	7.16391	5.63218	21.9849	16.5694	23.3094	Chr_2	17021329	17023626	HT	RZ	OK	5.70749	19.7213	1.78882	3.7337	5e-05	0.000337442	yes
Py04182	py04182.t1	12.8169	11.6565	13.9105	25.5393	28.9903	29.4872	Chr_2	17027828	17031543	HT	RZ	OK	13.5153	29.4954	1.1259	3.08276	5e-05	0.000337442	yes	K13998	GO:0006468,GO:0004672,GO:0000166	Serine/threonine protein kinase [Chondrus crispus] &gt;gi|507109015|emb|CDF32881.1| Serine/threonine protein kinase [Chondrus crispus]
Py04190	py04190.t1	4.74183	7.50166	4.97872	15.5169	11.8269	15.6713	Chr_2	17104494	17106725	HT	RZ	OK	5.94605	14.7862	1.31425	1.8024	0.00145	0.00708817	yes
Py04192	py04192.t1	4.45018	5.41492	8.09834	0.126711	0.206285	0.0172837	Chr_2	17117531	17120134	HT	RZ	OK	5.8601	0.120154	-5.60797	-4.47213	5e-05	0.000337442	yes	K00801		PREDICTED: serine/threonine-protein phosphatase 6 regulatory ankyrin repeat subunit B-like isoform X2 [Hydra vulgaris]
Py00020	py00020.t1	0.79168	2.0186	1.76823	3.66393	2.37468	3.02156	Chr_2	17263697	17267611	HT	RZ	OK	1.5082	3.13882	1.05739	1.64683	0.002	0.00943457	yes			similar to phosphatidic acid-preferring phospholipase A1 [Cyanidioschyzon merolae strain 10D] &gt;gi|449018470|dbj|BAM81872.1| similar to phosphatidic acid-preferring phospholipase A1 [Cyanidioschyzon merolae strain 10D]
Py00014	py00014.t1	0.190059	0	0.105299	0	0	0	Chr_2	17292503	17293979	HT	RZ	OK	3.15952	1.29394	-1.28794	-1.00483	0.1342	0.282052	no	K13619
Py00886	py00886.t1	4.55988	3.92601	3.91719	8.13914	11.347	10.7359	Chr_2	17621060	17624935	HT	RZ	OK	4.55925	10.7059	1.23154	2.78298	5e-05	0.000337442	yes
Py00888	py00888.t1	1.69535	6.91988	6.98067	16.8142	7.47979	12.2325	Chr_2	17630073	17631395	HT	RZ	OK	5.41434	11.9874	1.14667	1.70314	0.0009	0.00464858	yes
Py07456	py07456.t1	21.2966	0	21.1669	47.2243	46.6431	15.5548	Chr_2	17963890	17964561	HT	RZ	OK	14.6208	42.5662	1.54168	2.70322	5e-05	0.000337442	yes
Pyi00528	pyi00528.t1	5.58001	5.46941	14.1453	5.46563	1.64279	5.83922	Chr_2	18027297	18027677	HT	RZ	OK	8.56168	3.82235	-1.16343	-0.746005	0.14455	0.297174	no
Py07450	py07450.t1	254.602	244.724	146.021	73.2576	83.5874	71.7183	Chr_2	18032931	18033491	HT	RZ	OK	191.943	78.1159	-1.29699	-1.13918	0.0253	0.0789274	no
Py07448	py07448.t1	102.668	83.6475	93.2343	420.932	553.018	605.576	Chr_2	18040315	18043464	HT	RZ	OK	106.163	572.799	2.43174	7.25162	5e-05	0.000337442	yes	K04565
Py07444	py07444.t1	10.2377	8.11953	12.8937	0.0222818	0.285639	0.201178	Chr_2	18059786	18063599	HT	RZ	OK	16.2708	0.384999	-5.40129	-3.45437	0.0002	0.00120744	yes
Py07445	py07445.t1	65.4442	51.1678	90.838	2.03396	3.35701	2.71589	Chr_2	18062922	18063599	HT	RZ	OK	91.5188	2.75741	-5.05268	-7.106	5e-05	0.000337442	yes
Py07440	py07440.t1	3.87216	2.52807	2.42556	3.48061	3.40603	5.86378	Chr_2	18139553	18140101	HT	RZ	OK	2.87612	6.16752	1.10057	0.895171	0.0744	0.181342	no
Py06744	py06744.t1	19.0345	39.8411	40.7993	2.36906	1.50512	0.736024	Chr_2	18394722	18396203	HT	RZ	OK	30.6366	1.61406	-4.24649	-5.52342	5e-05	0.000337442	yes
Py06745	py06745.t1	1873.4	4003.15	3063.38	217.897	126.519	176.348	Chr_2	18406462	18407976	HT	RZ	OK	3321.74	183.61	-4.17722	-11.7244	5e-05	0.000337442	yes	K15255
Py06755	py06755.t1	245.463	1367.66	1102.81	450.349	208.663	296.403	Chr_2	18456177	18456797	HT	RZ	OK	775.912	267.606	-1.53578	-4.11957	5e-05	0.000337442	yes
Py11165	py11165.t1	32.6196	24.6265	23.6746	52.5113	53.4902	64.0759	Chr_2	18527420	18527908	HT	RZ	OK	28.3688	60.0255	1.08127	1.96833	0.0002	0.00120744	yes		GO:0016021,GO:0005789
Py11151	py11151.t1	4.18905	7.53144	6.18807	0.0395669	0	0	Chr_2	18613308	18615904	HT	RZ	OK	5.4168	0.0256419	-7.7228	-2.09801	0.09105	0.210893	no
Py11488	py11488.t1	2.10584	4.5389	2.74561	20.0993	15.6073	19.8293	Chr_2	18727511	18729432	HT	RZ	OK	3.25682	17.6054	2.43449	3.74809	5e-05	0.000337442	yes
Py11492	py11492.t1	2715.03	1483.92	1293.91	1020.74	701.277	437.353	Chr_2	18811275	18812399	HT	RZ	OK	1400.88	609.191	-1.20136	-3.19477	5e-05	0.000337442	yes		GO:0005524,GO:0005856,GO:0005737	actin [Pyropia yezoensis]
Py11494	py11494.t1	76.7495	111.656	92.7985	514.134	460.274	675.391	Chr_2	18820458	18821825	HT	RZ	OK	105.422	548.796	2.38009	7.10828	5e-05	0.000337442	yes			phytochelatin synthase [Nostoc piscinale CENA21]
Py11495	py11495.t1	0.842437	5.89475	2.92808	12.4674	2.79098	5.31551	Chr_2	18824366	18825886	HT	RZ	OK	2.99175	6.89463	1.20449	1.5896	0.0039	0.0168545	yes
Pyi00805	pyi00805.t1	2.42981	7.82699	10.5988	1.24201	0.299539	0.938684	Chr_2	18914971	18915321	HT	RZ	OK	5.77908	0.809369	-2.83597	-2.3372	0.0004	0.00228721	yes
Py11502	py11502.t1	415.082	467.816	583.02	13.1577	11.605	6.64426	Chr_2	18921405	18922427	HT	RZ	OK	423.731	15.9948	-4.72747	-10.9785	5e-05	0.000337442	yes	K05387
Py11505	py11505.t1	17.5875	13.1903	16.6925	40.2271	50.2712	53.6097	Chr_2	18952862	18953851	HT	RZ	OK	16.101	50.231	1.64143	3.69059	5e-05	0.000337442	yes
Py11509	py11509.t1	43.792	38.7739	44.5206	83.327	102.089	103.089	Chr_2	18961044	18962153	HT	RZ	OK	42.6461	94.7225	1.15129	3.27672	5e-05	0.000337442	yes	K05692	GO:0065007,GO:0051276,GO:0006310,GO:0006281,GO:0003677,GO:0044427,GO:0043231
Py00041	py00041.t1	23.2097	49.7814	47.352	9.46174	7.91827	5.44649	Chr_2	19051863	19053065	HT	RZ	OK	37.9072	7.59514	-2.31932	-3.82782	5e-05	0.000337442	yes	K08054
Py00038	py00038.t1	22.7111	18.215	27.1437	10.6974	11.4017	8.49908	Chr_2	19098566	19099763	HT	RZ	OK	22.0883	10.0176	-1.14075	-1.52621	0.00415	0.0177596	yes
Py07347	py07347.t1	0.736717	2.63962	2.38586	6.83478	4.61822	6.53782	Chr_2	19310657	19316466	HT	RZ	OK	1.99112	6.37787	1.67949	3.18977	5e-05	0.000337442	yes
Py07349	py07349.t1	12.2864	11.306	12.5471	18.4925	25.4053	24.5214	Chr_2	19321020	19323743	HT	RZ	OK	12.0553	25.5639	1.08444	2.78316	5e-05	0.000337442	yes
Py07352	py07352.t1	348.509	319.552	357.412	103.713	117.266	117.496	Chr_2	19337571	19351544	HT	RZ	OK	348.229	133.759	-1.3804	-4.18229	5e-05	0.000337442	yes
Py09868	py09868.t1	19.3016	37.1827	30.171	170.019	123.663	214.482	Chr_2	19626245	19627297	HT	RZ	OK	29.9677	151.787	2.34057	5.95119	5e-05	0.000337442	yes
Py09875	py09875.t1	2.73171	2.18661	2.1162	5.61367	5.18019	5.89507	Chr_2	19676479	19678371	HT	RZ	OK	3.02305	6.06291	1.00401	1.51264	0.0025	0.01149	yes
Py09878	py09878.t1	48.2411	30.7977	29.9362	76.1057	106.622	103.996	Chr_2	19695462	19696912	HT	RZ	OK	36.518	93.5086	1.35649	4.09577	5e-05	0.000337442	yes			short-chain dehydrogenase/reductase [Legionella longbeachae] &gt;gi|269990909|gb|EEZ97163.1| short chain dehydrogenase/reductase family oxidoreductase [Legionella longbeachae D-4968] &gt;gi|288859504|emb|CBJ13465.1| Retinol dehydrogenase 8 (Photoreceptor outer segment all-trans retinol dehydrogenase) [Legionella longbeachae NSW150]
Py09882	py09882.t1	24.444	15.1247	22.8752	36.2491	55.4014	31.0648	Chr_2	19724621	19725261	HT	RZ	OK	19.524	40.0866	1.03787	1.20709	0.01315	0.0459856	yes
Py09883	py09883.t1	8.90553	4.82046	6.32413	12.7368	16.5189	13.6649	Chr_2	19725433	19726611	HT	RZ	OK	6.5774	15.7332	1.25822	1.85623	0.0009	0.00464858	yes
Py02977	py02977.t1	3.64869	9.88934	6.81107	3.97646	2.38837	1.09953	Chr_2	19956745	19957986	HT	RZ	OK	6.71749	2.61911	-1.35885	-0.627327	0.3734	0.56719	no
Py02982	py02982.t1	42.2993	33.8713	42.8211	14.0396	15.9612	14.4747	Chr_2	20112619	20113473	HT	RZ	OK	40.6959	16.6452	-1.28978	-3.21052	5e-05	0.000337442	yes			PREDICTED: E3 ubiquitin-protein ligase Praja-2-like [Phoenix dactylifera]
Py02987	py02987.t1	0.139348	3.01406	1.32073	8.04128	1.28589	4.01189	Chr_2	20241305	20242348	HT	RZ	OK	1.4475	3.80441	1.39411	1.27165	0.01165	0.0416887	yes
Py02990	py02990.t1	32.5241	27.3783	32.2637	67.8577	81.1049	80.6181	Chr_2	20254355	20255720	HT	RZ	OK	32.9229	83.001	1.33404	2.89189	5e-05	0.000337442	yes
Pyi00222	pyi00222.t1	4.27722	2.55298	3.72618	33.9312	30.8143	32.2721	Chr_2	20267294	20267938	HT	RZ	OK	3.59385	31.2957	3.12236	4.99818	5e-05	0.000337442	yes
Py02993	py02993.t1	1.55736	1.20904	0.864643	27.283	21.7024	13.8047	Chr_2	20270597	20271586	HT	RZ	OK	1.06753	16.7661	3.9732	4.06415	5e-05	0.000337442	yes
Py05835	py05835.t1	1.63738	2.41679	2.333	7.61888	13.342	17.9188	Chr_2	20770862	20774155	HT	RZ	OK	2.20833	11.2937	2.35449	4.1042	5e-05	0.000337442	yes	K03363
Py05834	py05834.t1	16.1191	20.4964	28.6331	5.16221	7.54596	6.71702	Chr_2	20775710	20777675	HT	RZ	OK	23.4868	6.598	-1.83175	-3.77291	5e-05	0.000337442	yes			Transcriptional activator Myb, partial [Ophiophagus hannah]
Py07705	py07705.t1	22.0052	20.7357	17.3885	102.532	114.112	110.236	Chr_2	20962446	20965032	HT	RZ	OK	18.4539	111.292	2.59236	7.05106	5e-05	0.000337442	yes
Py00770	py00770.t1	6.77512	4.4415	2.62125	3.87045	2.01439	0.856417	Chr_2	21039526	21040809	HT	RZ	OK	3.74232	1.71955	-1.1219	-1.07037	0.0387	0.110463	no		GO:1901564,GO:0044763,GO:0044281,GO:0044238,GO:0034641,GO:0008757,GO:0008170
Py00765	py00765.t1	7.2795	3.00835	0	7.90565	0	1.70395	Chr_2	21053818	21054108	HT	RZ	OK	2.34121	4.70972	1.00838	1.65509	0.28095	0.468869	no		GO:0000166	cytosolic chaperonin protein, gamma subunit [Guillardia theta CCMP2712] &gt;gi|428177594|gb|EKX46473.1| cytosolic chaperonin protein, gamma subunit [Guillardia theta CCMP2712]
Py00760	py00760.t1	8.05819	7.67579	7.5485	21.7295	23.009	21.8815	Chr_2	21164344	21170024	HT	RZ	OK	7.36474	23.1813	1.65426	4.51864	5e-05	0.000337442	yes			SNF2-related domain-containing protein [Dictyostelium fasciculatum] &gt;gi|328872835|gb|EGG21202.1| SNF2-related domain-containing protein [Dictyostelium fasciculatum]
Py00748	py00748.t1	14.2538	17.1434	16.8903	38.9275	48.5614	44.9225	Chr_2	21250749	21251758	HT	RZ	OK	15.9094	40.0627	1.33238	2.0799	5e-05	0.000337442	yes
Py00729	py00729.t1	383.075	324.181	472.644	140.073	148.972	116.766	Chr_2	21380491	21381171	HT	RZ	OK	378.889	138.925	-1.44747	-4.0529	5e-05	0.000337442	yes
Py00728	py00728.t1	1822.81	1895.03	2846.09	13.657	24.4193	2.49641	Chr_2	21383941	21384792	HT	RZ	OK	1932.14	20.3028	-6.57238	-14.6313	5e-05	0.000337442	yes	K11786
Py06071	py06071.t1	46.2841	53.998	49.3582	438.203	425.209	355.76	Chr_2	21673906	21674447	HT	RZ	OK	43.827	361.082	3.04243	3.20049	5e-05	0.000337442	yes
Py06063	py06063.t1	1063.12	1082.72	1535.89	47.3164	62.0392	88.8837	Chr_2	21701839	21702405	HT	RZ	OK	1283.79	307.338	-2.06252	-4.58385	5e-05	0.000337442	yes
Py02837	py02837.t1	24.3472	19.2638	20.2535	46.8216	52.6537	57.6506	Chr_2	21821309	21824674	HT	RZ	OK	20.6434	52.8362	1.35584	3.91601	5e-05	0.000337442	yes		GO:0006974,GO:1901363,GO:0097159	DNA mismatch repair protein MutS [Galdieria sulphuraria] &gt;gi|452822720|gb|EME29737.1| DNA mismatch repair protein MutS [Galdieria sulphuraria]
Py02831	py02831.t1	15.9694	11.2175	14.0948	47.6689	60.0499	54.0209	Chr_2	21868325	21869343	HT	RZ	OK	12.9563	54.9076	2.08336	3.44856	5e-05	0.000337442	yes		GO:0065007
Py02830	py02830.t1	2.55562	6.30204	4.39903	2.02141	2.21977	2.19989	Chr_2	21871182	21872303	HT	RZ	OK	4.62935	2.28255	-1.02017	-1.2212	0.0201	0.0650687	no
Py02829	py02829.t1	4.46163	3.98012	2.92477	2.1332	1.45361	1.76774	Chr_2	21873847	21877467	HT	RZ	OK	4.1757	1.96057	-1.09075	-1.45249	0.0063	0.0250741	yes		GO:0042254,GO:0044424	putative nucleolar complex protein 14 [Rhizoctonia solani AG-1 IB]
Py02823	py02823.t1	4.10607	4.83093	5.12416	29.1011	17.9149	19.0354	Chr_2	21928070	21929014	HT	RZ	OK	4.06719	19.3361	2.24919	2.97742	5e-05	0.000337442	yes
Py02818	py02818.t1	18.873	11.8926	15.998	33.8777	44.3229	28.011	Chr_2	22003833	22005782	HT	RZ	OK	12.6199	32.4445	1.36228	3.20002	5e-05	0.000337442	yes
Py02817	py02817.t1	8.73415	5.63346	8.56763	18.7426	22.7723	17.1391	Chr_2	22005828	22006872	HT	RZ	OK	6.58359	19.4089	1.55977	2.10057	5e-05	0.000337442	yes	K08735
Py02812	py02812.t1	8.63416	6.89704	7.0948	15.3221	16.7529	18.2376	Chr_2	22111968	22113218	HT	RZ	OK	7.58534	18.8215	1.3111	2.26458	5e-05	0.000337442	yes
Py02811	py02811.t1	29.0475	23.7479	30.3689	59.0304	89.9526	74.4506	Chr_2	22113685	22114455	HT	RZ	OK	27.3349	75.1085	1.45823	3.07837	5e-05	0.000337442	yes
Py05800	py05800.t1	18.2793	15.081	17.747	6.723	7.2462	6.53691	Chr_2	22181470	22184097	HT	RZ	OK	15.9972	7.73359	-1.04861	-2.37985	5e-05	0.000337442	yes		GO:0090630,GO:0031338,GO:0006886,GO:0017137,GO:0005096,GO:0012505,GO:0005622	PREDICTED: TBC1 domain family member 22B-like isoform X3 [Phoenix dactylifera]
Py05812	py05812.t1	7.60224	18.3953	13.1585	37.1525	37.3468	37.3676	Chr_2	22235481	22237079	HT	RZ	OK	13.348	36.0035	1.43151	3.28746	5e-05	0.000337442	yes	K20360
Py09467	py09467.t1	114.481	67.0701	82.2724	41.0073	42.1537	35.4304	Chr_2	22514925	22517939	HT	RZ	OK	84.4899	39.2233	-1.10707	-3.34127	5e-05	0.000337442	yes
Py00993	py00993.t1	294.763	265.381	287.746	73.6225	95.8145	87.9851	Chr_2	22616056	22616916	HT	RZ	OK	328.209	99.2176	-1.72595	-5.20331	5e-05	0.000337442	yes
Py09998	py09998.t1	18.8296	33.4395	21.2748	11.2346	2.10586	0.811295	Chr_2	22860352	22861689	HT	RZ	OK	21.808	4.3415	-2.3286	-3.52264	5e-05	0.000337442	yes
Py06343	py06343.t1	1.7959	6.6535	6.80738	1.77424	2.7988	2.45105	Chr_2	22992961	22995280	HT	RZ	OK	5.36941	2.34464	-1.1954	-1.59276	0.00445	0.0187865	yes
Py06341	py06341.t1	25.6918	22.1244	24.8465	74.3709	89.2239	81.8298	Chr_2	23043170	23043970	HT	RZ	OK	26.8474	85.833	1.67675	3.98211	5e-05	0.000337442	yes
Py06337	py06337.t1	0.669136	2.28687	1.1617	4.97179	2.86543	4.43251	Chr_2	23057370	23059826	HT	RZ	OK	1.48578	3.96867	1.41744	1.76554	0.0018	0.00863527	yes
Pyi00441	pyi00441.t1	34.1179	14.3559	18.8953	57.0353	69.0242	45.1086	Chr_2	23059866	23060396	HT	RZ	OK	22.219	60.0874	1.43527	2.16768	0.00015	0.000929279	yes
Py06325	py06325.t1	7.87968	32.3429	19.5439	2.09889	0.922977	1.1957	Chr_2	23113127	23116585	HT	RZ	OK	19.9586	1.61773	-3.62497	-6.1542	5e-05	0.000337442	yes			Protein transport protein Sec24-like [Chondrus crispus] &gt;gi|507115761|emb|CDF39192.1| Protein transport protein Sec24-like [Chondrus crispus]
Py00293	py00293.t1	1.17661	4.59247	3.20746	8.42398	4.88029	9.07395	Chr_2	23206540	23208567	HT	RZ	OK	3.36899	6.89391	1.033	1.56053	0.00265	0.012078	yes
Py00291	py00291.t1	26.9705	27.0102	29.1339	108.709	126.49	130.838	Chr_2	23218475	23219474	HT	RZ	OK	29.3587	121.182	2.04531	5.66007	5e-05	0.000337442	yes
Py00288	py00288.t1	82.6841	89.7667	90.2189	279.536	328.517	426.581	Chr_2	23242116	23243321	HT	RZ	OK	94.9738	327.599	1.78633	5.59828	5e-05	0.000337442	yes		GO:0009628,GO:0006950,GO:0044444,GO:0043231
Py00279	py00279.t1	3.9948	3.47319	3.20828	8.03762	7.725	9.83787	Chr_2	23382074	23383456	HT	RZ	OK	3.64793	8.85905	1.28007	1.89922	0.0008	0.00421915	yes
Py00274	py00274.t1	341.282	275.784	306.418	114.426	115.124	105.703	Chr_2	23419795	23421792	HT	RZ	OK	312.488	119.678	-1.38465	-4.29533	5e-05	0.000337442	yes
Py00263	py00263.t1	5.22547	2.51682	4.49566	16.8763	15.5609	15.9567	Chr_2	23566499	23567491	HT	RZ	OK	4.50591	15.7062	1.80144	2.37763	0.00035	0.00203181	yes
Py00253	py00253.t1	23.3954	19.597	16.6055	2.6265	4.54174	3.04146	Chr_2	23696657	23698327	HT	RZ	OK	20.5386	4.68553	-2.13205	-2.83647	5e-05	0.000337442	yes
Py00244	py00244.t1	37.9661	35.4588	46.5497	116.282	168.723	144.071	Chr_2	23741151	23741891	HT	RZ	OK	37.374	149.994	2.00479	5.41188	5e-05	0.000337442	yes
Py01651	py01651.t1	33.5027	38.7665	35.0333	139.034	162.95	171.477	Chr_2	23856464	23857264	HT	RZ	OK	36.3526	165.698	2.18843	5.14527	5e-05	0.000337442	yes	K04122	GO:0009507
Py01646	py01646.t1	19.6328	12.6813	12.9221	38.9696	51.4939	41.0499	Chr_2	23878781	23880326	HT	RZ	OK	15.606	44.062	1.49744	4.0404	5e-05	0.000337442	yes			twin-arginine translocation pathway signal protein [Nitrosospira multiformis] &gt;gi|82411279|gb|ABB75388.1| intradiol ring-cleavage dioxygenase [Nitrosospira multiformis ATCC 25196]
Py01641	py01641.t1	20.3922	34.6436	33.3315	0.508023	1.44092	0.644542	Chr_2	23898713	23899999	HT	RZ	OK	27.0932	0.947605	-4.8375	-5.20643	5e-05	0.000337442	yes
Py01634	py01634.t1	0.434539	0.311818	0.274521	1.43683	4.01132	3.57212	Chr_2	23997691	23999844	HT	RZ	OK	0.409285	3.13341	2.93656	2.45589	0.00045	0.00253505	yes			PREDICTED: cytochrome P450 4A24-like [Sus scrofa]
Py01629	py01629.t1	39.9955	35.0924	55.0135	93.4205	107.73	87.7016	Chr_2	24012143	24013979	HT	RZ	OK	42.7782	92.5477	1.11332	2.63702	5e-05	0.000337442	yes
Py01625	py01625.t1	25.0153	20.1354	28.704	68.5465	80.9701	94.806	Chr_2	24028146	24030158	HT	RZ	OK	23.3158	88.2227	1.91984	5.31211	5e-05	0.000337442	yes	K01674
Py01615	py01615.t1	110.526	112.668	172.115	48.7495	45.6402	20.0432	Chr_2	24137502	24138804	HT	RZ	OK	119.102	36.2542	-1.71597	-4.38601	5e-05	0.000337442	yes
Py01602	py01602.t1	1.88839	7.0428	5.07301	0.562573	0.152055	0.491087	Chr_2	24295585	24297311	HT	RZ	OK	5.23108	0.44424	-3.5577	-3.02727	0.0001	0.000635704	yes		GO:0009987
Py08897	py08897.t1	318.661	539.346	443.167	229.002	224.616	266.729	Chr_2	24352529	24353548	HT	RZ	OK	497.898	238.926	-1.05928	-3.22583	5e-05	0.000337442	yes
Py08892	py08892.t1	47.8581	33.5932	46.0128	107.408	107.578	124.154	Chr_2	24386795	24388585	HT	RZ	OK	39.1446	110.619	1.49871	4.33377	5e-05	0.000337442	yes
Py08891	py08891.t1	2.10823	2.44213	1.89322	4.97092	4.933	5.30442	Chr_2	24391199	24395218	HT	RZ	OK	2.253	4.78917	1.08793	1.94022	0.0002	0.00120744	yes
Py04915	py04915.t1	13.3781	0	30.6346	0	0	0	Chr_2	24436981	24437196	HT	RZ	NOTEST	10.3111	0	#NAME?	0	1	1	no		EC:3.4.21,GO:0006508,GO:0004252	atp-dependent clp proteolytic subunit [Nannochloropsis gaditana]
Py04916	py04916.t1	2.87608	0	3.05631	0.418477	0	1.36458	Chr_2	24437221	24437820	HT	RZ	OK	3.02527	0.932753	-1.6975	-1.36267	0.2043	0.380861	no		EC:3.6.1.15,EC:3.6.1.3,EC:3.4.21,GO:0006508,GO:0016887,GO:0005524,GO:0004252	ATP-dependent Clp protease, protease subunit [Galdieria sulphuraria] &gt;gi|452820068|gb|EME27116.1| ATP-dependent Clp protease, protease subunit [Galdieria sulphuraria]
Py04918	py04918.t1	8.64996	8.36045	8.84794	40.3946	42.8514	47.6585	Chr_2	24441812	24445306	HT	RZ	OK	9.04544	45.9399	2.34448	5.53702	5e-05	0.000337442	yes			RNA-binding protein [Gammaproteobacteria bacterium Q1] &gt;gi|873874489|gb|KMT66047.1| RNA-binding protein [Gammaproteobacteria bacterium Q1]
Py04932	py04932.t1	26.3692	19.1691	24.9013	52.7151	62.3429	50.5109	Chr_2	24579276	24582066	HT	RZ	OK	24.4989	57.9423	1.2419	3.62391	5e-05	0.000337442	yes
Py04940	py04940.t1	126.691	407.746	303.57	6.28481	5.00957	4.15609	Chr_2	24654833	24655852	HT	RZ	OK	265.541	6.99166	-5.24716	-9.19298	5e-05	0.000337442	yes
Py09836	py09836.t1	19.0723	71.7134	54.8868	5.91007	5.22544	4.87314	Chr_2	24684412	24685719	HT	RZ	OK	47.1305	6.22699	-2.92005	-5.37081	5e-05	0.000337442	yes
Py09832	py09832.t1	212.302	2386.41	1206.02	735.731	244.016	595.523	Chr_2	24718839	24719735	HT	RZ	OK	1120.89	469.919	-1.25416	-3.16552	5e-05	0.000337442	yes	K11790
Py09827	py09827.t1	5.82798	8.76001	6.25437	20.2154	10.9783	12.1933	Chr_2	24755580	24759185	HT	RZ	OK	6.89909	14.1015	1.03138	2.40407	5e-05	0.000337442	yes
Py09825	py09825.t1	53.5232	47.6892	72.2838	23.9478	26.8834	17.8359	Chr_2	24800627	24802426	HT	RZ	OK	55.092	22.8009	-1.27275	-3.40703	5e-05	0.000337442	yes
Py09823	py09823.t1	124.158	260.653	213.213	82.9002	62.0091	57.0456	Chr_2	24819262	24820658	HT	RZ	OK	208.864	62.7143	-1.7357	-4.81334	5e-05	0.000337442	yes		GO:0003824
Py06577	py06577.t1	13.8795	17.2842	15.5667	7.62577	5.72992	8.10821	Chr_2	24857308	24858594	HT	RZ	OK	18.6559	8.04327	-1.21377	-2.34628	5e-05	0.000337442	yes
Py06573	py06573.t1	133.613	83.6499	72.7642	32.7677	30.5935	24.593	Chr_2	24873551	24878662	HT	RZ	OK	84.2581	27.8453	-1.59738	-4.73118	5e-05	0.000337442	yes
Py06570	py06570.t1	13.1622	15.7083	13.0371	27.592	31.5672	26.2211	Chr_2	24907438	24908393	HT	RZ	OK	13.0355	27.5678	1.08054	1.77301	0.00095	0.00487808	yes			Integrase [Emiliania huxleyi CCMP1516] &gt;gi|485618646|gb|EOD15595.1| Integrase [Emiliania huxleyi CCMP1516]
Py06568	py06568.t1	2.95406	35.7544	14.7333	3.71604	1.66149	4.0857	Chr_2	24914401	24914955	HT	RZ	OK	14.0996	2.7137	-2.37732	-1.94104	0.00265	0.012078	yes
Py06566	py06566.t1	3.78533	3.23835	1.99755	12.1873	15.2548	14.3495	Chr_2	24923505	24924896	HT	RZ	OK	4.43903	15.1207	1.7682	2.71931	5e-05	0.000337442	yes	K10903
Py06561	py06561.t1	9.42972	0	0	19.5354	0	4.4824	Chr_2	24945160	24945678	HT	RZ	OK	2.19324	11.7615	2.42294	7.56862	0.27035	0.457717	no
Py06544	py06544.t1	36.6099	23.6708	28.8055	11.7996	11.7481	11.0206	Chr_2	25141852	25144452	HT	RZ	OK	26.8	11.2306	-1.2548	-3.20677	5e-05	0.000337442	yes
Py07372	py07372.t1	121.965	106.625	117.476	423.788	498.94	622.817	Chr_2	25213983	25214973	HT	RZ	OK	124.889	534.327	2.09707	5.77985	5e-05	0.000337442	yes
Py07380	py07380.t1	0.341	0.326206	0.239252	11.5786	8.93492	4.17126	Chr_2	25281423	25283102	HT	RZ	OK	0.212816	6.46946	4.92596	4.02716	5e-05	0.000337442	yes
Py00903	py00903.t1	12.7657	9.03474	10.7106	1.14056	0.897992	1.05341	Chr_2	25369178	25371595	HT	RZ	OK	9.8825	0.970516	-3.34805	-4.41242	5e-05	0.000337442	yes
Py00921	py00921.t1	0.653767	2.4865	2.1658	5.67215	3.37396	4.77576	Chr_2	25540836	25541660	HT	RZ	OK	1.63332	4.35296	1.41419	1.20096	0.01475	0.0503743	no
Py00923	py00923.t1	8.67557	8.28157	10.7155	25.4123	30.479	30.1659	Chr_2	25548583	25550484	HT	RZ	OK	9.65097	31.6284	1.71247	4.18856	5e-05	0.000337442	yes
Py00931	py00931.t1	2.91256	2.96899	2.76262	7.51952	7.24718	5.9155	Chr_2	25660069	25663647	HT	RZ	OK	3.29849	6.83744	1.05165	2.11711	5e-05	0.000337442	yes
Py00932	py00932.t1	8.88227	11.0276	8.31716	35.7197	26.6132	38.0993	Chr_2	25665163	25666212	HT	RZ	OK	9.43591	31.3459	1.73204	3.66738	5e-05	0.000337442	yes
Py03630	py03630.t1	447.885	338.673	345.449	123.088	144.942	147.097	Chr_2	25739311	25740573	HT	RZ	OK	429.682	154.018	-1.48017	-4.49384	5e-05	0.000337442	yes		GO:0009058,GO:0030170,GO:0008483
Py03628	py03628.t1	8.64844	9.27327	12.3483	3.65077	4.71584	3.06926	Chr_2	25749197	25751110	HT	RZ	OK	8.97432	3.76554	-1.25295	-2.2505	5e-05	0.000337442	yes
Py03625	py03625.t1	41.443	32.3842	35.3186	14.6012	13.9535	13.121	Chr_2	25755280	25756428	HT	RZ	OK	41.5377	14.0881	-1.55994	-3.21911	5e-05	0.000337442	yes	K15849	GO:0008152,GO:0016787
Py03616	py03616.t1	291.172	242.947	227.015	72.0937	84.7564	84.2775	Chr_2	25811315	25812808	HT	RZ	OK	261.483	84.0623	-1.63719	-5.04464	5e-05	0.000337442	yes		EC:2.1.2.1,GO:0046686,GO:0035999,GO:0032259,GO:0019464,GO:0009853,GO:0009626,GO:0009416,GO:0009409,GO:0007623,GO:0006563,GO:0030170,GO:0008266,GO:0008168閿涘瓘O:0005634,GO:0005759,GO:0005886,GO:0009534,GO:0009570,GO:0010319,GO:0022626,GO:0048046,GO:0000166,GO:0004372,GO:0005515	glycine/serine hydroxymethyltransferase [Galdieria sulphuraria] &gt;gi|452820913|gb|EME27949.1| glycine/serine hydroxymethyltransferase [Galdieria sulphuraria]
Py03614	py03614.t1	102.35	101.894	131.485	51.247	60.1579	61.8018	Chr_2	25818469	25819812	HT	RZ	OK	114.77	56.7598	-1.0158	-2.92301	5e-05	0.000337442	yes		GO:0009987,GO:0003824	PREDICTED: ubiquitin-conjugating enzyme E2 J1 isoform X2 [Aquila chrysaetos canadensis]
Py03599	py03599.t1	3.31744	1.84445	2.81702	20.6269	24.9729	21.2731	Chr_2	25926488	25928170	HT	RZ	OK	2.53969	20.996	3.04739	4.58164	5e-05	0.000337442	yes	K00600
Py03594	py03594.t1	29.2027	21.2038	25.3837	43.7065	48.1852	63.5664	Chr_2	25949443	25951227	HT	RZ	OK	24.309	51.0789	1.07124	2.91768	5e-05	0.000337442	yes
Pyi00038	pyi00038.t1	7.59745	5.34628	3.9708	12.0524	14.6627	12.1246	Chr_2	26177161	26177553	HT	RZ	OK	6.6481	13.9313	1.06731	1.17828	0.02595	0.0803826	no		GO:0008236	von Willebrand factor type A domain protein [Enterococcus faecium] &gt;gi|514493743|gb|EPH59848.1| von Willebrand factor type A domain protein [Enterococcus faecium 13.SD.W.09]
Pyi00037	pyi00037.t1	5.00541	9.44665	10.2081	32.0939	39.0472	37.9273	Chr_2	26178048	26178495	HT	RZ	OK	8.647	31.9213	1.88425	2.42452	5e-05	0.000337442	yes
Py00428	py00428.t1	2.21326	2.6073	2.99428	16.1996	15.097	16.499	Chr_2	26179053	26180417	HT	RZ	OK	2.86257	16.7846	2.55176	4.06013	5e-05	0.000337442	yes
Py07773	py07773.t1	0.57732	1.94772	1.54078	4.36584	3.35851	5.153	Chr_2	26841681	26843485	HT	RZ	OK	1.36288	4.45344	1.70826	1.65647	0.0034	0.0149894	yes
Py06130	py06130.t1	146.978	122.692	131.929	287.013	343.33	368.82	Chr_2	26983862	26985634	HT	RZ	OK	120.332	345.642	1.52226	4.54472	5e-05	0.000337442	yes		EC:1.1.1.22,GO:0009117,GO:0005985,GO:0005982,GO:0055114,GO:0006065,GO:0006024,GO:0051287,GO:0003979,GO:0005829,GO:0005634
Pyi00426	pyi00426.t1	0.217513	0.137882	0.240205	9.14595	6.98493	5.28027	Chr_2	26997936	26998595	HT	RZ	OK	0.25677	6.94063	4.75652	2.69879	0.0063	0.0250741	yes
Py06123	py06123.t1	98.6321	85.0499	84.0316	174.94	213.728	282.179	Chr_2	27032189	27033285	HT	RZ	OK	92.1208	234.183	1.34604	3.97149	5e-05	0.000337442	yes	K00012	GO:0042575,GO:0051726,GO:0042276,GO:0006298,GO:0006275,GO:0006272,GO:0030337,GO:0005515,GO:0003677,GO:0043626,GO:0005829,GO:0005730	proliferating cell nuclear antigen [Galdieria sulphuraria] &gt;gi|452821966|gb|EME28990.1| proliferating cell nuclear antigen [Galdieria sulphuraria]
Py06121	py06121.t1	134.463	184.006	166.482	336.561	386.467	410.271	Chr_2	27038706	27039651	HT	RZ	OK	173.971	374.867	1.10753	3.22655	5e-05	0.000337442	yes
Py06120	py06120.t1	13.2144	12.7452	20.8116	40.0088	52.4951	56.7364	Chr_2	27040697	27041722	HT	RZ	OK	13.9417	53.9004	1.95089	4.8088	5e-05	0.000337442	yes			glycoside hydrolase [Coraliomargarita akajimensis] &gt;gi|293612933|gb|ADE53088.1| glycoside hydrolase family 16 [Coraliomargarita akajimensis DSM 45221]
Py06115	py06115.t1	6.61203	10.2193	7.93517	0.412118	0.282167	0.0882371	Chr_2	27107060	27115596	HT	RZ	OK	8.37644	0.922595	-3.18257	-3.96092	5e-05	0.000337442	yes	K14313	GO:0006810,GO:0098805,GO:0044446,GO:0044425,GO:0043231,GO:0031410,GO:0012505	LALA0S01e10000g1_1 [Lachancea lanzarotensis]
Py06114	py06114.t1	964.706	990.16	855.063	1.84354	6.87999	0.359207	Chr_2	27117242	27119540	HT	RZ	OK	964.444	6.09898	-7.30499	-14.5831	5e-05	0.000337442	yes
Py06112	py06112.t1	7.5147	8.18487	8.263	3.12992	3.12549	3.60359	Chr_2	27133959	27135917	HT	RZ	OK	8.85536	3.46809	-1.35241	-2.26692	5e-05	0.000337442	yes	K10756	EC:2.7.11,GO:0009069,GO:0050789,GO:0006468,GO:0005488,GO:0004674,GO:0043005
Py06109	py06109.t1	81.3726	67.0818	82.1874	22.3504	23.8559	20.4392	Chr_2	27162895	27164895	HT	RZ	OK	82.5951	24.6116	-1.74672	-4.9299	5e-05	0.000337442	yes
Py11075	py11075.t1	0	0	0	3.59189	4.60809	8.82155	Chr_2	27433390	27434712	HT	RZ	OK	0.0797496	5.53848	6.11787	3.12067	0.22825	0.409811	no			methyltransferase family, partial [Chrysochromulina sp. CCMP291]
Py05751	py05751.t1	21.2403	19.9142	24.8022	43.7123	49.804	56.9445	Chr_2	27604130	27605023	HT	RZ	OK	22.7493	54.4182	1.25827	3.11112	5e-05	0.000337442	yes		GO:0044710,GO:0016491
Py05748	py05748.t1	516.573	652.081	479.335	38.291	32.278	47.0743	Chr_2	27625863	27626795	HT	RZ	OK	683.932	46.8725	-3.86704	-10.0572	5e-05	0.000337442	yes	K00227
Py08706	py08706.t1	16.1233	16.7636	13.2636	3.3148	2.87739	2.59361	Chr_2	27729455	27731683	HT	RZ	OK	16.0009	3.021	-2.40506	-4.39393	5e-05	0.000337442	yes
Py09670	py09670.t1	115.509	94.0422	108.123	28.2206	35.7527	30.8758	Chr_2	27895901	27896695	HT	RZ	OK	113.919	35.8302	-1.66876	-4.8759	5e-05	0.000337442	yes
Pyi00772	pyi00772.t1	47.3965	29.2464	37.5077	1.81174	1.83874	0.601856	Chr_2	27948422	27949060	HT	RZ	OK	35.108	1.47515	-4.57287	-4.14365	5e-05	0.000337442	yes
Py01346	py01346.t1	2.9528	5.03093	6.56075	0.103287	0.113319	0.0221586	Chr_2	28009886	28012370	HT	RZ	OK	5.21255	0.0718667	-6.18052	-3.77448	0.00555	0.0225188	yes
Py01345	py01345.t1	718.146	430.362	406.106	150.06	58.9275	28.0194	Chr_2	28013368	28014552	HT	RZ	OK	427.184	68.5416	-2.6398	-6.76999	5e-05	0.000337442	yes			ASPO1527 [Pyropia yezoensis]
Py01333	py01333.t1	579.19	373.265	346.616	145.306	47.8412	20.1276	Chr_2	28013368	28014552	HT	RZ	OK	391.007	65.9185	-2.56844	-6.91644	5e-05	0.000337442	yes			ASPO1527 [Pyropia yezoensis]
Py01322	py01322.t1	6.61886	12.4783	8.49487	46.5682	36.105	52.8297	Chr_2	28089206	28090627	HT	RZ	OK	8.97815	41.2674	2.20051	4.48946	5e-05	0.000337442	yes
Py05139	py05139.t1	8.69559	11.6637	3.98128	2.74617	1.53838	1.82055	Chr_2	28271396	28272347	HT	RZ	OK	7.70856	2.45458	-1.65098	-0.813139	0.13045	0.276091	no
Py05366	py05366.t1	18.6493	25.5122	16.689	91.3152	122.14	163.863	Chr_2	28400152	28400736	HT	RZ	OK	19.7421	125.482	2.66813	4.51912	5e-05	0.000337442	yes	K09580		DNA replication complex GINS protein PSF1 [Chondrus crispus] &gt;gi|507110535|emb|CDF34293.1| DNA replication complex GINS protein PSF1 [Chondrus crispus]
Py05359	py05359.t1	62.4147	57.9791	63.7142	13.0107	16.0659	15.7956	Chr_2	28412465	28413717	HT	RZ	OK	65.1208	17.2798	-1.91403	-3.69335	5e-05	0.000337442	yes	K10732
Py05353	py05353.t1	674.767	347.153	435.556	53.2784	70.6887	64.0364	Chr_2	28547367	28547930	HT	RZ	OK	435.009	68.7927	-2.66072	-7.51051	5e-05	0.000337442	yes
Py01554	py01554.t1	0.266219	0.338815	0.297076	4.69591	6.45163	2.20999	Chr_2	28675168	28676358	HT	RZ	OK	0.292514	3.7873	3.69459	2.73264	0.00015	0.000929279	yes			Xylosyltransferase, family GT14 [Chondrus crispus] &gt;gi|507108929|emb|CDF32801.1| Xylosyltransferase, family GT14 [Chondrus crispus]
Py04610	py04610.t1	46.4292	32.7439	40.1999	80.9661	97.1578	104.011	Chr_2	29007564	29008607	HT	RZ	OK	43.1475	99.2767	1.20218	3.27312	5e-05	0.000337442	yes		EC:3.6.1.15,EC:3.6.1.3,GO:0042575,GO:1900264,GO:0000724,GO:0043142,GO:0003689,GO:0000166,GO:0031390,GO:0005663,GO:0005654	PREDICTED: replication factor C subunit 2 isoform X1 [Erinaceus europaeus]
Py04604	py04604.t1	23.626	38.7572	30.6112	10.0063	5.54408	9.38747	Chr_2	29023290	29025020	HT	RZ	OK	44.6647	15.1598	-1.55888	-0.829358	0.10045	0.227082	no	K10755		peptidylprolyl isomerase [Galdieria sulphuraria] &gt;gi|452822092|gb|EME29115.1| peptidylprolyl isomerase [Galdieria sulphuraria]
Py09816	py09816.t1	6.42333	9.59489	9.00102	29.1341	24.6983	25.8956	Chr_2	29257397	29259892	HT	RZ	OK	8.64195	25.8377	1.58005	3.4959	5e-05	0.000337442	yes
Py01817	py01817.t1	0.472419	1.43314	1.24202	18.8353	13.1027	9.901	Chr_2	29376599	29377327	HT	RZ	OK	0.933725	12.2984	3.71933	2.99065	5e-05	0.000337442	yes
Py01819	py01819.t1	2.44168	5.42595	4.34246	10.5736	11.2401	12.2763	Chr_2	29384908	29385591	HT	RZ	OK	4.80798	10.6058	1.14134	1.19594	0.0202	0.0653442	no
Py01842	py01842.t1	3.69253	5.68308	4.96388	1.5073	1.04099	1.22152	Chr_2	29644022	29650096	HT	RZ	OK	4.58838	1.38514	-1.72796	-1.97109	0.0007	0.00373675	yes		GO:0044424
Py09478	py09478.t1	1.68966	3.36678	3.50118	8.87219	7.6063	10.1376	Chr_2	29696716	29697780	HT	RZ	OK	3.51902	8.99041	1.35321	1.8417	0.00045	0.00253505	yes
Py08576	py08576.t1	112.862	83.6821	97.6803	33.4995	37.7584	38.0432	Chr_2	29739076	29742213	HT	RZ	OK	96.8662	38.8741	-1.31719	-4.01768	5e-05	0.000337442	yes		EC:3.6.1.15,EC:3.6.1.3,GO:0098662,GO:0006816,GO:0046873,GO:0043167,GO:0019829,GO:0000166,GO:0044444,GO:0044425,GO:0043231,GO:0012505
Py08567	py08567.t1	2.09661	7.01961	2.92692	2.20586	1.17387	1.89669	Chr_2	29810380	29813243	HT	RZ	OK	4.05846	1.61106	-1.33293	-1.25988	0.0145	0.0496754	yes
Pyi00597	pyi00597.t1	6.26084	9.19978	7.46215	4.43199	2.80646	4.48642	Chr_2	29813306	29813689	HT	RZ	OK	8.03628	3.42063	-1.23227	-1.50275	0.00625	0.0249203	yes	K05853
Py08563	py08563.t1	107.469	100.455	129.105	22.3761	41.5182	34.942	Chr_2	29843522	29844409	HT	RZ	OK	119.218	35.1038	-1.7639	-4.33943	5e-05	0.000337442	yes			PREDICTED: microtubule-actin cross-linking factor 1 isoform X25 [Dinoponera quadriceps]
Py03281	py03281.t1	4.92663	12.3036	9.35616	22.187	21.6142	28.2589	Chr_2	30190805	30191680	HT	RZ	OK	9.34178	22.1022	1.24242	1.92662	0.00035	0.00203181	yes		GO:0008146
Py03273	py03273.t1	2.50655	3.95501	2.73584	10.0638	10.7052	5.56772	Chr_2	30253678	30254754	HT	RZ	OK	3.17322	9.25979	1.54503	1.49586	0.00845	0.0319749	yes
Py03268	py03268.t1	4.11039	7.68723	9.29877	0.400203	0.14677	0.129269	Chr_2	30314380	30315531	HT	RZ	OK	5.87036	0.218464	-4.74798	-2.882	0.002	0.00943457	yes
Py03266	py03266.t1	0	0	0	8.82323	4.31249	3.89692	Chr_2	30319773	30320774	HT	RZ	OK	0	4.62114	inf	#NAME?	5e-05	0.000337442	yes
Py03238	py03238.t1	61.7485	51.8398	54.5073	169.163	211.025	263.134	Chr_2	30512993	30514057	HT	RZ	OK	65.4601	241.53	1.88352	5.28276	5e-05	0.000337442	yes
Py03237	py03237.t1	61.5117	56.1746	58.5868	202.027	279.576	314.657	Chr_2	30517869	30518957	HT	RZ	OK	63.863	301.58	2.23949	6.28455	5e-05	0.000337442	yes
Py03236	py03236.t1	0.894297	0.280508	40.5911	0.290694	2.27026	0.595166	Chr_2	30520406	30520984	HT	RZ	OK	10.5108	27.4503	1.38495	1.38622	0.0116	0.0416459	yes
Py03231	py03231.t1	141.615	157.617	110.994	14.948	14.4079	12.1204	Chr_2	30541745	30542815	HT	RZ	OK	157.509	13.5553	-3.5385	-7.34936	5e-05	0.000337442	yes
Py08072	py08072.t1	16.3204	18.1911	12.1464	1.22255	0.953085	0.79888	Chr_2	30815253	30817052	HT	RZ	OK	16.5958	1.01941	-4.02501	-4.98516	5e-05	0.000337442	yes
Py08076	py08076.t1	2.19538	1.38835	0.559619	18.938	29.8412	23.8049	Chr_2	30942766	30944430	HT	RZ	OK	2.14152	26.4337	3.62567	5.62132	5e-05	0.000337442	yes
Pyi00563	pyi00563.t1	3.44292	0.668309	2.21325	3.98928	9.5539	4.8347	Chr_2	30953132	30953806	HT	RZ	OK	2.68507	7.07472	1.39771	1.36124	0.0139	0.04809	yes
Py08088	py08088.t1	113.214	89.9713	110.254	39.112	45.5179	42.4978	Chr_2	30995248	30995922	HT	RZ	OK	141.854	46.1648	-1.61954	-4.30837	5e-05	0.000337442	yes		GO:0046872,GO:0016829	carbonic anhydrase 2 [Pyropia haitanensis]
Py06259	py06259.t1	1625.16	1215.18	1571.47	8640.88	12169.4	10623.3	Chr_2	31040175	31040807	HT	RZ	OK	1577.3	10545.4	2.74108	7.02687	5e-05	0.000337442	yes		GO:0005975,GO:0016787
Py07528	py07528.t1	1.70471	2.36407	1.48357	7.0283	10.8509	7.41854	Chr_2	31152374	31153033	HT	RZ	OK	2.07228	7.56875	1.86884	1.68378	0.00195	0.00923851	yes	K13680
Py07527	py07527.t1	8.74804	10.3049	9.70765	37.1278	29.6162	26.1215	Chr_2	31156006	31157076	HT	RZ	OK	10.491	28.934	1.46361	2.63707	5e-05	0.000337442	yes	K18561
Py07921	py07921.t1	99.3325	107.762	103.866	45.238	42.05	45.0501	Chr_2	31312059	31312865	HT	RZ	OK	104.616	40.6123	-1.36511	-3.72946	5e-05	0.000337442	yes		GO:0044424	ribosome biogenesis regulatory protein (RRS1) family protein [Chondrus crispus] &gt;gi|507115176|emb|CDF38667.1| ribosome biogenesis regulatory protein (RRS1) family protein [Chondrus crispus]
Py07920	py07920.t1	208.321	134.299	163.815	519.055	687.8	608.88	Chr_2	31313478	31315730	HT	RZ	OK	178.413	634.702	1.83086	5.55901	5e-05	0.000337442	yes	K14852	GO:0044699,GO:0008152,GO:0016787	glycerophosphoryl diester phosphodiesterase family protein isoform 2 [Galdieria sulphuraria] &gt;gi|545701773|ref|XP_005703219.1| glycerophosphoryl diester phosphodiesterase family protein isoform 1 [Galdieria sulphuraria] &gt;gi|452819643|gb|EME26698.1| glycerophosphoryl diester phosphodiesterase family protein isoform 2 [Galdieria sulphuraria] &gt;gi|452819644|gb|EME26699.1| glycerophosphoryl d…
Py08319	py08319.t1	1.68e-06	4.32e-06	2.63e-06	2.65e-07	7.35e-07	5.14e-07	Chr_2	31585090	31586607	HT	RZ	OK	7.57541	2.35287	-1.6869	-0.338856	0.57835	0.749681	no
Py08317	py08317.t1	3.62e-05	2.75e-06	1.05e-05	16.8952	32.6825	21.7948	Chr_2	31590499	31591527	HT	RZ	OK	8.40724	38.2468	2.18563	0.628642	0.26185	0.447747	no			PREDICTED: EP300-interacting inhibitor of differentiation 3-like [Aplysia californica]
Pyi00088	pyi00088.t1	0	0	0	0.0706833	0	0.0796737	Chr_2	31915161	31915778	HT	RZ	OK	0	6.36262	inf	#NAME?	5e-05	0.000337442	yes
Py01060	py01060.t1	9.34204	20.5926	21.8635	43.8173	34.1479	30.1435	Chr_2	31929335	31930036	HT	RZ	OK	15.005	30.8929	1.04183	1.88891	0.00055	0.00301502	yes
Pyi00089	pyi00089.t1	22.3603	22.0258	18.9979	5.2712	7.47464	11.0496	Chr_2	31933160	31933474	HT	RZ	OK	21.7493	10.4239	-1.06108	-0.745546	0.1357	0.284627	no
Py01066	py01066.t1	1861.95	1799.39	1632.68	265.172	410.616	468.39	Chr_2	31945697	31946344	HT	RZ	OK	1921.17	460.675	-2.06017	-6.07917	5e-05	0.000337442	yes		GO:0044237,GO:0044424,GO:0016020	light-harvesting protein [Galdieria sulphuraria]
Py06632	py06632.t1	10.1508	13.7971	16.2261	4.52281	5.49159	4.49535	Chr_2	32074451	32076610	HT	RZ	OK	12.5432	5.53568	-1.18007	-2.38769	5e-05	0.000337442	yes			secreted protein [Achlya hypogyna]
Py06631	py06631.t1	3.59039	3.762	3.10505	39.548	30.8964	50.6474	Chr_2	32077941	32078669	HT	RZ	OK	2.87007	42.9619	3.9039	4.27456	5e-05	0.000337442	yes
Py06629	py06629.t1	3.35593	6.08516	5.22522	1.82304	1.29967	1.41262	Chr_2	32108076	32117472	HT	RZ	OK	4.95432	1.56036	-1.66681	-2.94593	5e-05	0.000337442	yes		GO:0016829
Pyi00462	pyi00462.t1	0	15.6199	0	2.92197	0	0	Chr_2	32141101	32141475	HT	RZ	OK	3.90498	0.876469	-2.15554	-3.03437	0.3237	0.516317	no	K12119
Py06622	py06622.t1	32.6289	36.9502	31.488	5.95517	4.04725	4.53298	Chr_2	32157390	32159420	HT	RZ	OK	37.6923	5.47543	-2.78323	-5.52807	5e-05	0.000337442	yes
Py06618	py06618.t1	0.720745	2.33109	1.17337	8.58745	4.7529	7.42774	Chr_2	32173940	32175814	HT	RZ	OK	1.29141	6.54946	2.34242	2.77453	5e-05	0.000337442	yes
Py06616	py06616.t1	7.88088	6.34013	4.37432	2.78016	4.33181	3.01889	Chr_2	32179751	32180725	HT	RZ	OK	6.95007	3.36203	-1.0477	-1.20922	0.01495	0.0508788	no
Py06601	py06601.t1	17.7625	8.09517	10.6026	50.5555	63.3323	71.6712	Chr_2	32273955	32274797	HT	RZ	OK	13.3942	62.4971	2.22218	4.9309	5e-05	0.000337442	yes		GO:0044237,GO:0006810
Py06599	py06599.t1	2.6037	4.19362	3.55837	9.22578	11.2211	11.5465	Chr_2	32279218	32280576	HT	RZ	OK	4.06755	11.2252	1.46451	2.10894	0.0001	0.000635704	yes			mechanosensitive ion channel protein MscS [Anaerobaculum mobile] &gt;gi|390620050|gb|AFM21197.1| small-conductance mechanosensitive channel [Anaerobaculum mobile DSM 13181]
Py06598	py06598.t1	0.970156	4.3	1.86914	4.57304	6.10839	6.45077	Chr_2	32281572	32282369	HT	RZ	OK	2.58184	5.55656	1.10579	1.01443	0.0433	0.12053	no		GO:0016740
Pyi00459	pyi00459.t1	0.796796	1.36241	0.789838	1.64442	1.36859	47.5715	Chr_2	32283338	32283825	HT	RZ	OK	1.12001	19.4521	4.11835	3.4719	0.0001	0.000635704	yes	K13366
Py08528	py08528.t1	5.81984	3.79743	6.56351	51.3959	92.5643	42.6064	Chr_2	32385878	32387196	HT	RZ	OK	4.34133	52.334	3.59154	5.43846	5e-05	0.000337442	yes
Py06097	py06097.t1	2.1629	2.15271	1.55963	15.8324	29.1726	30.6054	Chr_2	32475066	32477603	HT	RZ	OK	2.06864	24.0223	3.53762	5.93197	5e-05	0.000337442	yes
Py06091	py06091.t1	5.84229	6.03478	7.7252	17.4144	14.0478	16.807	Chr_2	32510638	32511807	HT	RZ	OK	7.2259	16.7891	1.21628	2.24052	5e-05	0.000337442	yes		GO:0006260,GO:0003677
Py06085	py06085.t1	376.839	392.482	459.129	71.5296	75.8502	57.4026	Chr_2	32541665	32543920	HT	RZ	OK	398.354	76.2184	-2.38584	-7.22902	5e-05	0.000337442	yes
Py06075	py06075.t1	0.658719	13.5	7.75739	22.4653	9.0643	20.5783	Chr_2	32645598	32646374	HT	RZ	OK	6.94429	15.2413	1.13408	1.44788	0.0037	0.0160933	yes
Py10792	py10792.t1	208.476	189.43	219.093	428.007	482.054	533.583	Chr_2	32745350	32747377	HT	RZ	OK	190.476	487.818	1.35673	4.21587	5e-05	0.000337442	yes
Py02289	py02289.t1	10.8878	9.44216	8.99893	27.1766	30.5934	27.4144	Chr_2	32881263	32883234	HT	RZ	OK	10.8277	27.2969	1.33401	2.72516	5e-05	0.000337442	yes			phosphatase [Methylobacterium extorquens] &gt;gi|218523024|gb|ACK83609.1| metallophosphoesterase [Methylobacterium extorquens CM4]
Py02287	py02287.t1	62.7493	49.5928	58.5059	23.9847	28.4962	23.2472	Chr_2	32886488	32889191	HT	RZ	OK	54.0263	25.9344	-1.0588	-2.94109	5e-05	0.000337442	yes
Py02285	py02285.t1	37.5044	36.0375	48.4124	2.47849	3.3249	1.59607	Chr_2	32915560	32917380	HT	RZ	OK	37.3674	2.32466	-4.00669	-6.13329	5e-05	0.000337442	yes	K06123
Py02283	py02283.t1	6.88923	12.4075	16.033	4.15646	5.05054	4.97113	Chr_2	32923638	32924582	HT	RZ	OK	10.878	4.24536	-1.35745	-2.25303	0.0001	0.000635704	yes		GO:0006342,GO:0016740,GO:0044424	gnat family [Moniliophthora roreri MCA 2997] &gt;gi|554916262|gb|ESK97314.1| gnat family [Moniliophthora roreri MCA 2997]
Py02279	py02279.t1	0	0	27.8601	0	0	0	Chr_2	32945664	32946287	HT	RZ	OK	6.96502	0	#NAME?	#NAME?	5e-05	0.000337442	yes
Py02271	py02271.t1	11.0461	20.3419	24.9891	81.2092	63.334	80.6673	Chr_2	33025036	33027396	HT	RZ	OK	21.0315	68.3353	1.70008	4.19037	5e-05	0.000337442	yes
Py02257	py02257.t1	11.5825	13.0211	13.6674	3.84688	6.01489	3.26822	Chr_2	33131040	33132326	HT	RZ	OK	13.2643	4.80711	-1.46431	-2.63232	5e-05	0.000337442	yes
Pyi00030	pyi00030.t1	11.82	2.69263	5.74859	3.8287	2.19254	3.65225	Chr_2	33334985	33335695	HT	RZ	OK	7.57446	3.06962	-1.30308	-1.41055	0.0088	0.0330992	yes	K00894
Py00304	py00304.t1	4.60403	4.79276	5.36694	13.1883	12.8742	9.73453	Chr_2	33382409	33383473	HT	RZ	OK	5.62633	12.0584	1.09977	1.61469	0.0022	0.0102565	yes	K13447
Py00308	py00308.t1	48.728	32.889	39.702	84.3239	99.2813	97.1987	Chr_2	33518840	33521876	HT	RZ	OK	43.8346	99.7639	1.18645	3.59368	5e-05	0.000337442	yes	K13566	GO:0044699	respiratory burst oxidase-like protein [Chondrus crispus]
Py10104	py10104.t1	3.23588	0.483347	0.193618	28.482	30.6549	29.8562	Chr_2	33720549	33722300	HT	RZ	OK	1.03926	27.1916	4.70954	5.06798	5e-05	0.000337442	yes
Py00444	py00444.t1	0.161928	0.0516443	0.136407	17.2811	18.6651	21.0785	Chr_2	33738069	33739820	HT	RZ	OK	0.0993486	17.5001	7.46065	4.42639	0.00415	0.0177596	yes
Pyi00365	pyi00365.t1	5.15552	9.98683	7.53385	0.607963	1.58411	0.778869	Chr_258	60273	60840	HT	RZ	OK	8.14888	0.758366	-3.42564	-2.06535	0.0071	0.0276919	yes
Py06128	py06128.t1	0.703532	0.704952	0.474518	47.2063	24.8587	27.3168	Chr_297	607570	615361	HT	RZ	OK	0.643478	31.0949	5.59465	9.60163	5e-05	0.000337442	yes	K04802		mucin 2, intestinal/tracheal [Methanospirillum hungatei JF-1]
Py02919	py02919.t1	8.7641	15.1399	10.2733	0.00937696	0	0	Chr_3	54673	58357	HT	RZ	OK	16.0496	0.0166942	-9.90897	-3.95924	0.24805	0.431049	no
Py02931	py02931.t1	90.651	227.884	158.495	48.6319	37.877	49.1133	Chr_3	97814	99769	HT	RZ	OK	152.503	42.4862	-1.84377	-5.4	5e-05	0.000337442	yes
Pyi00214	pyi00214.t1	98.382	54.3944	30.9011	0.0670146	0	0	Chr_3	122804	123169	HT	RZ	OK	68.5787	0.0773185	-9.79273	-5.46337	0.1605	0.319813	no
Pyi00215	pyi00215.t1	34.8091	16.5868	11.2121	0	0	0	Chr_3	123243	124175	HT	RZ	OK	26.0171	0.0123481	-11.041	-1.92109	0.054	0.14231	no
Py06046	py06046.t1	22.7355	28.6707	30.3644	8.86189	14.6255	10.7564	Chr_3	178769	181457	HT	RZ	OK	26.9744	11.0084	-1.29298	-2.51148	5e-05	0.000337442	yes
Pyi00416	pyi00416.t1	2.09941	3.54631	3.59947	0.362602	0.534443	0.314306	Chr_3	182135	182890	HT	RZ	OK	3.14865	0.377291	-3.06099	-2.03446	0.0019	0.00903093	yes
Py06045	py06045.t1	5543.95	5774.54	7162.68	1924.43	1768.15	1641.48	Chr_3	183131	184413	HT	RZ	OK	5090.5	1638.8	-1.63517	-4.77124	5e-05	0.000337442	yes
Py06044	py06044.t1	292.43	472.286	446.004	155.719	84.9003	63.7153	Chr_3	192787	194085	HT	RZ	OK	399.702	90.1557	-2.14843	-6.25991	5e-05	0.000337442	yes			serine/threonine protein kinase [Dictyostelium fasciculatum] &gt;gi|328874525|gb|EGG22890.1| serine/threonine protein kinase [Dictyostelium fasciculatum]
Py06035	py06035.t1	7.87872	6.29761	8.04629	12.0865	17.7942	16.8078	Chr_3	227279	228736	HT	RZ	OK	7.42104	16.2122	1.12738	2.03626	0.00025	0.00148777	yes			Protein disulfide-isomerase, PDIA-6 Membrane [Chondrus crispus] &gt;gi|507112195|emb|CDF35887.1| Protein disulfide-isomerase, PDIA-6 Membrane [Chondrus crispus]
Py10981	py10981.t1	17.1924	14.2862	16.162	52.4683	67.1472	66.2256	Chr_3	320033	321796	HT	RZ	OK	16.1174	65.8478	2.03051	5.33528	5e-05	0.000337442	yes		GO:0098656,GO:0005215,GO:0016021
Py10979	py10979.t1	23.9588	0	13.742	0	0	11.7718	Chr_3	327195	328779	HT	RZ	NOTEST	9.18311	2.94294	-1.64172	0	1	1	no		GO:0007275,GO:0000387,GO:0000003,GO:0036002,GO:0017070,GO:0071007,GO:0071006,GO:0000974
Pyi00358	pyi00358.t1	6.75515	6.95612	7.11581	4.05971	7.04378	1.85458	Chr_3	439531	439914	HT	RZ	OK	9.3391	4.37748	-1.09318	-0.775888	0.1164	0.253081	no
Py05075	py05075.t1	7.44941	17.8154	17.7217	32.42	37.6937	52.4111	Chr_3	473198	475450	HT	RZ	OK	14.217	37.7026	1.40705	3.62708	5e-05	0.000337442	yes	K03695	GO:0048608,GO:0044702,GO:0009791
Py05773	py05773.t1	12.5175	11.7474	28.8717	57.8304	56.7716	42.8637	Chr_3	637265	638434	HT	RZ	OK	16.995	52.5454	1.62846	3.90572	5e-05	0.000337442	yes
Py05798	py05798.t1	2.86e-06	4.79e-06	4.59e-06	6.1756	2.75084	11.1176	Chr_3	731109	731927	HT	RZ	OK	4.95084	12.7244	1.36186	0.411127	0.5542	0.729386	no
Py05626	py05626.t1	0	0	0	54.9882	0	0	Chr_3	914828	915755	HT	RZ	NOTEST	0	12.686	inf	0	1	1	no
Py03652	py03652.t1	4.16337	7.88518	4.50572	13.6044	14.1292	17.8016	Chr_3	1101517	1103412	HT	RZ	OK	6.04252	15.3936	1.34911	2.59056	5e-05	0.000337442	yes		GO:0044765,GO:0022857	MFS transporter, SP family, sugar:H+ symporter [Galdieria sulphuraria] &gt;gi|452825332|gb|EME32329.1| MFS transporter, SP family, sugar:H+ symporter [Galdieria sulphuraria]
Py03646	py03646.t1	1.22041	2.40285	2.17259	8.14868	8.59232	12.384	Chr_3	1126068	1127811	HT	RZ	OK	2.47252	9.42933	1.93117	2.41773	5e-05	0.000337442	yes	K02154
Py03643	py03643.t1	1.32858	1.9687	2.88863	3.67315	3.96641	7.04017	Chr_3	1148702	1149498	HT	RZ	OK	1.90499	5.681	1.57637	1.08977	0.0329	0.097531	no	K14441
Py09956	py09956.t1	15.0262	14.7083	17.0665	33.7738	31.6728	29.3259	Chr_3	1436228	1437334	HT	RZ	OK	17.0849	34.3714	1.00848	2.0991	5e-05	0.000337442	yes
Py09958	py09958.t1	248.047	545.798	518.74	71.0113	68.2282	71.6322	Chr_3	1452575	1453462	HT	RZ	OK	453.555	65.6161	-2.78916	-7.78065	5e-05	0.000337442	yes		GO:0008152	Cu-Zn SOD [Pyropia haitanensis]
Pyi00699	pyi00699.t1	7.96104	11.4118	16.907	3.05556	4.7815	3.23702	Chr_3	1453532	1453933	HT	RZ	OK	10.7577	4.99449	-1.10697	-0.817247	0.1109	0.245015	no
Py02467	py02467.t1	14.8957	12.0449	12.8449	4.61462	6.43974	4.88781	Chr_3	1608284	1609210	HT	RZ	OK	12.05	5.79774	-1.05547	-1.70759	0.0009	0.00464858	yes
Py02466	py02466.t1	229.623	148.596	192.715	329.139	476.932	382.026	Chr_3	1610116	1612326	HT	RZ	OK	185.589	422.881	1.18814	3.66311	5e-05	0.000337442	yes			glycoside hydrolase closest to bacterial kappa-carrageenases cleavage of beta-1,4 glycosidic linkages in cell wall galactans [Chondrus crispus] &gt;gi|507106675|emb|CDF40276.1| glycoside hydrolase closest to bacterial kappa-carrageenases cleavage of beta-1,4 glycosidic linkages in cell wall galactans [Chondrus crispus]
Py03926	py03926.t1	13.6489	20.4837	16.216	8.17432	5.08522	6.82287	Chr_3	1678752	1681019	HT	RZ	OK	16.1321	7.47994	-1.10884	-2.54188	5e-05	0.000337442	yes			SPla/RYanodine receptor (SPRY) domain-containing protein [Galdieria sulphuraria] &gt;gi|452822926|gb|EME29941.1| SPla/RYanodine receptor (SPRY) domain-containing protein [Galdieria sulphuraria]
Py03923	py03923.t1	0	5.85015	4.68416	1.4486	1.34119	0.793934	Chr_3	1691432	1691770	HT	RZ	OK	3.20406	0.941097	-1.76749	-1.55465	0.2115	0.389722	no
Py03937	py03937.t1	33.074	19.8606	22.9924	56.4189	74.9354	95.3729	Chr_3	1870542	1872560	HT	RZ	OK	23.5375	70.1861	1.57622	4.28305	5e-05	0.000337442	yes		GO:0016020
Py03940	py03940.t1	28.754	48.6831	45.2648	1.71929	0.560667	1.82003	Chr_3	1878455	1879006	HT	RZ	OK	37.0884	1.92044	-4.27146	-3.71931	5e-05	0.000337442	yes
Py03949	py03949.t1	53.0319	50.3236	52.2654	98.5984	134.522	143.615	Chr_3	1907058	1908997	HT	RZ	OK	55.5775	138.012	1.31223	3.84196	5e-05	0.000337442	yes			aldehyde dehydrogenase [Brevibacillus borstelensis] &gt;gi|475657149|gb|EMT50185.1| aldehyde dehydrogenase [Brevibacillus borstelensis AK1] &gt;gi|820882978|gb|KKX54501.1| aldehyde dehydrogenase [Brevibacillus borstelensis cifa_chp40]
Py03950	py03950.t1	15.7706	23.376	24.4895	0.189749	0.73349	0.0718728	Chr_3	1909748	1910611	HT	RZ	OK	21.7499	2.49556	-3.12357	-2.87515	0.0001	0.000635704	yes			integrase family protein [Chrysochromulina sp. CCMP291]
Py03951	py03951.t1	1.81987	33.0918	21.0777	0	0	0	Chr_3	1912802	1913092	HT	RZ	OK	25.3752	0.711905	-5.15559	-4.68816	0.2482	0.431053	no
Py03952	py03952.t1	11.0297	14.0254	12.4896	0.290694	0.756755	0.297583	Chr_3	1913329	1913907	HT	RZ	OK	13.4548	2.09116	-2.68575	-1.77001	0.0079	0.0302069	yes
Py02444	py02444.t1	0.113334	0.108418	0.0954229	9.41272	5.66034	2.80161	Chr_3	1944740	1947148	HT	RZ	OK	0.0790866	4.98107	5.97688	3.60245	0.0077	0.0295195	yes
Py02438	py02438.t1	1.76428	1.52415	2.60389	6.83021	9.60335	8.88527	Chr_3	1964319	1965239	HT	RZ	OK	1.77034	8.23219	2.21725	2.51452	5e-05	0.000337442	yes
Py01560	py01560.t1	26.3486	29.3136	28.1776	11.9059	10.549	9.39893	Chr_3	2020347	2023469	HT	RZ	OK	28.4247	11.0306	-1.36564	-3.54567	5e-05	0.000337442	yes	K20891
Py01568	py01568.t1	3.36842	3.62424	2.68241	33.0325	20.4204	10.7577	Chr_3	2113224	2114828	HT	RZ	OK	2.74904	19.5001	2.82648	4.19135	5e-05	0.000337442	yes
Py07973	py07973.t1	91.1414	113.766	118.247	8.65829	6.67333	5.19066	Chr_3	2236170	2237965	HT	RZ	OK	105.734	7.21971	-3.87235	-7.98552	5e-05	0.000337442	yes
Py07961	py07961.t1	14.8761	28.0769	33.1137	11.8096	9.41074	10.3859	Chr_3	2323990	2325663	HT	RZ	OK	24.5869	10.7793	-1.18963	-2.57495	5e-05	0.000337442	yes
Py07959	py07959.t1	879.428	701.853	733.185	112.85	123.824	142.795	Chr_3	2330776	2332815	HT	RZ	OK	692.504	140.506	-2.30119	-7.08495	5e-05	0.000337442	yes		EC:1.3.1.74,GO:0055114,GO:0032440,GO:0005524,GO:0005788
Py07954	py07954.t1	328.582	424.501	455.547	16.4948	22.9221	15.9458	Chr_3	2357969	2358574	HT	RZ	OK	343.865	20.6274	-4.05921	-7.33243	5e-05	0.000337442	yes	K09490
Py04770	py04770.t1	0.761636	2.30451	2.77587	13.5774	9.01317	11.9294	Chr_3	2773460	2775630	HT	RZ	OK	2.20758	10.8772	2.30078	3.16491	5e-05	0.000337442	yes		GO:0003824,GO:0044464
Py03641	py03641.t1	17.103	32.959	25.9343	11.5223	7.28188	7.98331	Chr_3	2828142	2830380	HT	RZ	OK	21.9014	8.38236	-1.3856	-2.62123	5e-05	0.000337442	yes
Py07809	py07809.t1	3.61732	6.26078	4.61628	14.0745	8.13531	13.3711	Chr_3	2887424	2889196	HT	RZ	OK	5.26872	12.1126	1.20099	2.08151	0.0001	0.000635704	yes
Py02148	py02148.t1	29.0753	26.0612	30.1114	10.9582	13.6275	14.2402	Chr_3	3015668	3017591	HT	RZ	OK	29.9383	13.9394	-1.10283	-2.80323	5e-05	0.000337442	yes	K00074	GO:0045449,GO:0005667,GO:0006355,GO:0043565,GO:0003700
Py02150	py02150.t1	15.2191	11.6114	13.753	44.4681	50.7588	45.561	Chr_3	3089875	3093439	HT	RZ	OK	13.2461	47.2371	1.83436	5.09913	5e-05	0.000337442	yes			resistance-nodulation-cell division superfamily [Micromonas sp. RCC299] &gt;gi|226523672|gb|ACO69653.1| resistance-nodulation-cell division superfamily [Micromonas sp. RCC299]
Py02152	py02152.t1	17.361	31.8426	34.8068	10.304	11.519	9.35458	Chr_3	3110476	3112587	HT	RZ	OK	26.2807	10.4036	-1.33692	-3.0469	5e-05	0.000337442	yes
Py02153	py02153.t1	70.827	77.5628	116.438	30.6881	37.673	28.1745	Chr_3	3120875	3121759	HT	RZ	OK	88.4808	33.5023	-1.4011	-3.79233	5e-05	0.000337442	yes			PREDICTED: cyclin-P3-1 [Tarenaya hassleriana]
Py02164	py02164.t1	3.87179	4.58418	4.11354	10.7245	13.9481	11.8215	Chr_3	3314316	3315164	HT	RZ	OK	4.67407	12.0032	1.36067	1.66199	0.002	0.00943457	yes		GO:0016491	3-hydroxybutyryl-CoA dehydrogenase [Bacillus tequilensis]
Py02169	py02169.t1	212.723	150.427	156.623	90.098	81.1732	56.8763	Chr_3	3346666	3347976	HT	RZ	OK	182.484	72.3981	-1.33374	-3.98956	5e-05	0.000337442	yes
Py02170	py02170.t1	41.8065	28.5715	36.488	138.446	181.315	215.017	Chr_3	3351000	3353360	HT	RZ	OK	41.0437	196.373	2.25837	6.6759	5e-05	0.000337442	yes		EC:1.13.11,GO:0016702	lipoxygenase 3, partial [Pyropia haitanensis]
Py00577	py00577.t1	14.7295	14.4767	11.5614	5.74855	5.88534	5.55277	Chr_3	3775898	3782924	HT	RZ	OK	13.6179	6.47465	-1.07263	-2.16966	5e-05	0.000337442	yes		GO:0016020
Py00568	py00568.t1	33.6717	32.444	42.1039	14.4972	16.315	13.7049	Chr_3	3826422	3828439	HT	RZ	OK	31.7601	15.4807	-1.03674	-2.54206	5e-05	0.000337442	yes
Pyi00672	pyi00672.t1	6.92264	7.04399	9.47693	29.6074	38.3125	33.9911	Chr_3	3978161	3978463	HT	RZ	OK	7.7439	32.2463	2.058	2.90765	5e-05	0.000337442	yes
Pyi00671	pyi00671.t1	10.7343	15.5353	13.1337	47.3869	44.2438	56.3107	Chr_3	3978523	3978924	HT	RZ	OK	15.1538	51.041	1.75198	2.92911	5e-05	0.000337442	yes
Py09571	py09571.t1	27.5641	28.6125	24.0162	13.1386	10.2856	9.21125	Chr_3	3980636	3982444	HT	RZ	OK	25.4956	10.8454	-1.23316	-2.72941	5e-05	0.000337442	yes
Py09569	py09569.t1	109.903	96.286	98.3042	46.1778	48.1434	35.1737	Chr_3	3989294	3990727	HT	RZ	OK	97.5659	43.3487	-1.17039	-3.34728	5e-05	0.000337442	yes
Py09564	py09564.t1	101.078	76.453	76.0786	32.0109	39.3849	33.401	Chr_3	4005415	4010665	HT	RZ	OK	92.8213	41.8313	-1.14987	-3.18936	5e-05	0.000337442	yes
Py09560	py09560.t1	19.1208	8.8328	9.22739	28.0226	39.8487	32.2387	Chr_3	4028125	4034028	HT	RZ	OK	10.4887	32.054	1.61167	4.43229	5e-05	0.000337442	yes
Py09588	py09588.t1	0.0333597	17.6441	9.67639	0.0340683	0.145256	0.0681531	Chr_3	4103202	4106735	HT	RZ	OK	6.86023	1.21935	-2.49215	-2.81438	5e-05	0.000337442	yes		EC:3.6.1.15,GO:0005525,GO:0003924,GO:0005829,GO:0005634
Py09687	py09687.t1	154.104	138.78	165.877	59.2024	72.3852	64.9	Chr_3	4146536	4148699	HT	RZ	OK	145.654	69.5501	-1.06642	-3.27471	5e-05	0.000337442	yes		GO:0006468,GO:0005524,GO:0004672,GO:0044464	Mitogen-activated protein kinase 14-2, MPK14-2 [Chondrus crispus] &gt;gi|515796046|emb|CDF77464.1| Mitogen-activated protein kinase 14-2, MPK14-2 [Chondrus crispus]
Py03987	py03987.t1	115.34	120.087	144.084	20.1075	24.5009	21.0781	Chr_3	4321891	4328593	HT	RZ	OK	129.334	26.3711	-2.29408	-6.18467	5e-05	0.000337442	yes
Py03982	py03982.t1	63.4701	60.3071	83.9196	9.37817	9.45524	7.36028	Chr_3	4343542	4346073	HT	RZ	OK	64.0743	8.62942	-2.89241	-3.67266	5e-05	0.000337442	yes
Py11522	py11522.t1	7.37429	12.8043	11.1343	1.9265	1.47117	1.39233	Chr_3	4557463	4558884	HT	RZ	OK	10.249	1.39531	-2.87682	-3.52066	5e-05	0.000337442	yes
Py11521	py11521.t1	43.1928	22.2687	31.6663	69.3575	118.551	90.0295	Chr_3	4561528	4562724	HT	RZ	OK	35.2342	92.5411	1.39312	3.62617	5e-05	0.000337442	yes
Py07429	py07429.t1	2.5907	15.8955	9.9905	6.26895	1.85656	2.91401	Chr_3	4625547	4626890	HT	RZ	OK	9.72276	3.40114	-1.51535	-2.29116	0.0001	0.000635704	yes
Py02890	py02890.t1	434.589	350.937	486.798	75.2006	75.7178	56.0811	Chr_3	4722657	4724543	HT	RZ	OK	344.515	62.3423	-2.46628	-7.2619	5e-05	0.000337442	yes	K12844	GO:0035011,GO:0005886,GO:0005829
Pyi00207	pyi00207.t1	57.0957	38.8062	46.6106	125.006	181.833	142.411	Chr_3	4778577	4778891	HT	RZ	OK	49.7553	152.361	1.61458	4.68748	5e-05	0.000337442	yes
Py02868	py02868.t1	13.1019	10.6244	12.5553	20.1015	27.0506	28.1817	Chr_3	4905752	4911283	HT	RZ	OK	11.1606	24.6094	1.1408	3.27087	5e-05	0.000337442	yes
Py02864	py02864.t1	21.6385	16.8359	23.2759	36.2635	44.8698	46.5286	Chr_3	4918192	4919276	HT	RZ	OK	19.4005	41.97	1.11326	2.28042	5e-05	0.000337442	yes	K11593
Py02862	py02862.t1	164.469	140.078	115.895	61.1829	58.0794	61.8849	Chr_3	5004748	5007414	HT	RZ	OK	131.759	60.2132	-1.12975	-3.50947	5e-05	0.000337442	yes	K07192		translation initiation factor 2C [Mucor ambiguus]
Pyi00205	pyi00205.t1	4.00264	3.89699	2.13707	24.4891	47.5945	50.143	Chr_3	5072085	5073044	HT	RZ	OK	3.68921	46.5156	3.65633	6.6267	5e-05	0.000337442	yes
Py02846	py02846.t1	0.417351	3.08774	1.12468	5.58473	2.07862	4.14134	Chr_3	5129903	5131606	HT	RZ	OK	1.64358	4.32398	1.39552	1.51977	0.00485	0.0201642	yes			U4/U6 small nuclear ribonucleoprotein Prp31, putative [Chondrus crispus] &gt;gi|507112334|emb|CDF36020.1| U4/U6 small nuclear ribonucleoprotein Prp31, putative [Chondrus crispus]
Py00025	py00025.t1	7.64421	11.89	7.75571	4.61491	4.4063	5.58162	Chr_3	5186369	5188257	HT	RZ	OK	10.0907	4.4959	-1.16634	-2.04688	0.0001	0.000635704	yes
Py08417	py08417.t1	8.64508	15.3084	11.4521	28.7898	27.2259	23.8558	Chr_3	5229392	5230468	HT	RZ	OK	12.2632	25.9966	1.08398	2.16168	0.0001	0.000635704	yes
Py08419	py08419.t1	444.942	548.987	562.986	1038.56	1072.89	1147.41	Chr_3	5233488	5233934	HT	RZ	OK	562.231	1129.73	1.00675	2.9413	5e-05	0.000337442	yes
Pyi00581	pyi00581.t1	0.234936	0.134937	0.079267	4.30811	5.2705	4.7939	Chr_3	5272597	5273253	HT	RZ	OK	0.162662	4.16953	4.67994	3.79434	5e-05	0.000337442	yes			PREDICTED: titin-like [Astyanax mexicanus]
Py00159	py00159.t1	28.5701	16.2936	15.4279	37.6996	45.6306	38.8422	Chr_3	5381280	5382113	HT	RZ	OK	20.9005	45.3741	1.11833	2.18364	5e-05	0.000337442	yes		GO:0050794,GO:0016462,GO:0043227,GO:0016020	soluble calcium-activated nucleotidase 1 [Galdieria sulphuraria] &gt;gi|452820546|gb|EME27587.1| soluble calcium-activated nucleotidase 1 [Galdieria sulphuraria]
Py00168	py00168.t1	37.1426	50.14	49.5244	14.1698	11.8301	7.54938	Chr_3	5454590	5455972	HT	RZ	OK	37.2825	10.8379	-1.78241	-3.72192	5e-05	0.000337442	yes			RTX family exoprotein [Sorangium cellulosum] &gt;gi|161163043|emb|CAN94348.1| putative RTX family exoprotein [Sorangium cellulosum So ce56]
Py00165	py00165.t1	32.5022	0.208445	3.23498	5.80045	5.4849	3.73783	Chr_3	5454590	5455972	HT	RZ	OK	10.7153	4.63514	-1.20898	-1.73605	0.0005	0.00277215	yes			RTX family exoprotein [Sorangium cellulosum] &gt;gi|161163043|emb|CAN94348.1| putative RTX family exoprotein [Sorangium cellulosum So ce56]
Py03129	py03129.t1	193.736	222.803	182.2	438.058	467.159	612.787	Chr_3	5570790	5571716	HT	RZ	OK	192.642	474.929	1.30179	4.0177	5e-05	0.000337442	yes		GO:0044699,GO:0009987,GO:0003824	Peroxiredoxin [Auxenochlorella protothecoides] &gt;gi|675354739|gb|KFM27179.1| Peroxiredoxin [Auxenochlorella protothecoides]
Py03107	py03107.t1	1.35705	3.68813	4.85663	0.881723	1.53057	1.50479	Chr_3	5830199	5830774	HT	RZ	OK	3.33773	1.33469	-1.32236	-0.918368	0.0697	0.172186	no
Py03098	py03098.t1	22.4098	102.953	91.2369	18.1072	8.68382	14.5531	Chr_3	5856146	5857141	HT	RZ	OK	76.2175	12.0183	-2.66489	-5.01438	5e-05	0.000337442	yes
Py03073	py03073.t1	5.04722	13.0269	11.9871	4.82794	6.75914	5.57817	Chr_3	6022515	6023363	HT	RZ	OK	11.3373	5.51428	-1.03983	-1.45409	0.00485	0.0201642	yes		GO:0016829	ribonuclease [Virgibacillus alimentarius]
Py03061	py03061.t1	433.938	819.687	652.967	341.373	215.198	259.862	Chr_3	6086845	6088870	HT	RZ	OK	602.226	257.757	-1.2243	-3.67846	5e-05	0.000337442	yes
Py07414	py07414.t1	8.02e-08	5.77e-08	5.87e-08	3.69e-07	1.31e-06	9.24e-07	Chr_3	6206071	6207351	HT	RZ	OK	0	6.63492	inf	#NAME?	0.17655	0.343226	no		GO:0003824	1-acylglycerol-3-phosphate O-acyltransferase [Chondrus crispus] &gt;gi|507115411|emb|CDF38878.1| 1-acylglycerol-3-phosphate O-acyltransferase [Chondrus crispus]
Py07412	py07412.t1	0.890419	2.3653	2.63884	5.73116	5.64716	7.27412	Chr_3	6269222	6269968	HT	RZ	OK	1.91209	6.72621	1.81465	1.60764	0.00215	0.0100609	yes
Py07411	py07411.t1	2.73394	5.80048	3.46966	1.2458	0.649127	1.02292	Chr_3	6278017	6281659	HT	RZ	OK	3.88101	1.03347	-1.90894	-2.68306	5e-05	0.000337442	yes
Py07404	py07404.t1	32.0541	21.5674	21.3273	58.6304	66.0068	72.5844	Chr_3	6431059	6433248	HT	RZ	OK	24.4535	64.0631	1.38945	4.0142	5e-05	0.000337442	yes
Py07399	py07399.t1	4.44534	5.82e-05	2.60475	11.7905	17.961	17.945	Chr_3	6486816	6488081	HT	RZ	OK	5.09219	19.5024	1.9373	0.912412	0.25185	0.435321	no		EC:1.2.4.4,GO:0017086,GO:0006574,GO:0006552,GO:0006550,GO:0055114,GO:0003863	2-oxoisovalerate dehydrogenase E1 component, beta subunit [Galdieria sulphuraria] &gt;gi|452822648|gb|EME29665.1| 2-oxoisovalerate dehydrogenase E1 component, beta subunit [Galdieria sulphuraria]
Py07397	py07397.t1	0.52074	0.710782	0.24971	26.9483	14.5745	7.34434	Chr_3	6494118	6495476	HT	RZ	OK	0.419863	15.1539	5.17363	4.82054	5e-05	0.000337442	yes
Py07391	py07391.t1	37.7981	34.6251	44.6475	8.75638	7.93167	8.65933	Chr_3	6519122	6520216	HT	RZ	OK	37.073	8.88572	-2.06081	-3.68871	5e-05	0.000337442	yes	K00167
Py07390	py07390.t1	26.5804	34.671	37.684	9.12275	10.6813	10.8357	Chr_3	6520864	6522444	HT	RZ	OK	30.8293	10.6538	-1.53293	-3.50442	5e-05	0.000337442	yes
Py07812	py07812.t1	17.5824	13.797	13.3522	0.297088	0.15257	0.0447958	Chr_3	6603971	6605167	HT	RZ	OK	11.9878	2.4987	-2.26232	-2.39557	0.0001	0.000635704	yes
Py07813	py07813.t1	83.9496	66.124	40.3239	0.740906	0	0.460889	Chr_3	6606612	6607094	HT	RZ	OK	51.0498	7.97807	-2.67779	-3.26069	0.0001	0.000635704	yes
Py07815	py07815.t1	9.63207	8.86737	0.839139	0.225809	0.294872	0	Chr_3	6609089	6609628	HT	RZ	OK	4.62124	0.835079	-2.46829	-1.74537	0.01305	0.0456906	yes	K00454
Py07816	py07816.t1	6.41546	4.78922	1.5158	0	0	0.133768	Chr_3	6609702	6610310	HT	RZ	OK	3.21821	0.998523	-1.68839	-1.12614	0.05405	0.142399	no
Pyi00546	pyi00546.t1	1.80797	2.1044	0.355127	2.58338	2.26272	4.68207	Chr_3	6740597	6740917	HT	RZ	OK	1.35326	3.43662	1.34456	0.826406	0.10035	0.226973	no
Py07833	py07833.t1	9.30374	8.49505	10.1785	23.7885	26.2725	17.9923	Chr_3	6744834	6747527	HT	RZ	OK	8.66279	24.6777	1.5103	3.75519	5e-05	0.000337442	yes		EC:1.13.11,GO:0055114,GO:0046872,GO:0016702	lipoxygenase 2 [Pyropia haitanensis]
Py07608	py07608.t1	10.6956	11.2409	13.1588	29.0425	34.7807	34.3067	Chr_3	6967383	6969126	HT	RZ	OK	11.7437	35.4961	1.59577	3.59305	5e-05	0.000337442	yes
Py07621	py07621.t1	15.2682	5.39197	5.33014	23.0844	18.4096	15.4733	Chr_3	7026086	7027681	HT	RZ	OK	8.72835	20.0224	1.19783	2.29322	0.00025	0.00148777	yes		GO:0016301	Mitogen-activated protein kinase 5 MPK5 [Chondrus crispus] &gt;gi|507106335|emb|CDF39989.1| Mitogen-activated protein kinase 5 MPK5 [Chondrus crispus]
Py07625	py07625.t1	32.9727	31.2653	26.9039	78.6195	91.7057	78.8061	Chr_3	7040404	7042852	HT	RZ	OK	33.4344	89.395	1.41886	4.03644	5e-05	0.000337442	yes			cyclopropane-fatty-acyl-phospholipid synthase [Medicago truncatula] &gt;gi|657403885|gb|KEH42686.1| cyclopropane-fatty-acyl-phospholipid synthase [Medicago truncatula]
Py02624	py02624.t1	82.5303	47.6831	62.5967	119.08	116.23	129.877	Chr_3	7296123	7296932	HT	RZ	OK	58.5468	119.314	1.0271	2.88293	5e-05	0.000337442	yes
Py07025	py07025.t1	3.11413	3.21321	1.79005	0.446324	1.50009	0.777489	Chr_3	7358886	7359962	HT	RZ	OK	3.07848	0.809124	-1.92778	-1.55745	0.00935	0.0348685	yes
Py09142	py09142.t1	750.702	663.519	869.267	124.508	138.928	123.399	Chr_3	7605558	7608725	HT	RZ	OK	660.76	132.482	-2.31833	-7.07311	5e-05	0.000337442	yes		EC:3.6.1.15,EC:3.6.1.3,GO:0009266,GO:0006950,GO:0006406,GO:0043168,GO:0042623,GO:0004386,GO:0003676,GO:0000166,GO:0032991,GO:0016020,GO:0005737,GO:0005635	poly-A RNA export protein DBP5 [Chondrus crispus] &gt;gi|507112129|emb|CDF35822.1| poly-A RNA export protein DBP5 [Chondrus crispus]
Py09145	py09145.t1	2.94367	3.53344	4.22705	12.3132	11.7258	12.8291	Chr_3	7632958	7634460	HT	RZ	OK	3.79691	11.1525	1.55447	2.13592	0.0001	0.000635704	yes	K18655	GO:0008152,GO:0003824	phenylalanine 4-monooxygenase [Naegleria gruberi] &gt;gi|284096517|gb|EFC50145.1| phenylalanine 4-monooxygenase [Naegleria gruberi]
Py09148	py09148.t1	1.8513	7.06659	4.79976	3.55435	1.3614	0.94061	Chr_3	7685365	7686514	HT	RZ	OK	4.3685	1.83169	-1.25397	-1.27319	0.0212	0.0681762	no			GNAT family N-acetyltransferase [Chondromyces apiculatus] &gt;gi|599568220|gb|EYF06232.1| acetyltransferase, GNAT family [Chondromyces apiculatus DSM 436]
Py02971	py02971.t1	17.2141	22.175	24.5026	5.14887	4.57958	6.02716	Chr_3	7740734	7742161	HT	RZ	OK	23.6434	6.33198	-1.90071	-2.90823	5e-05	0.000337442	yes	K10747	GO:0003824	cocoonase [Bombyx mori]
Pyi00218	pyi00218.t1	1.73529	2.1871	0.943176	4.86767	2.56303	4.64554	Chr_3	7747231	7747587	HT	RZ	OK	1.94916	3.96209	1.02341	0.77915	0.12505	0.26692	no
Py06984	py06984.t1	22.3605	16.7377	20.4621	36.9109	27.45	53.7418	Chr_3	7984791	7986170	HT	RZ	OK	17.3819	39.6395	1.18935	3.05932	5e-05	0.000337442	yes			Xylosyltransferase, family GT14 [Chondrus crispus] &gt;gi|507110269|emb|CDF34042.1| Xylosyltransferase, family GT14 [Chondrus crispus]
Pyi00508	pyi00508.t1	10.5061	9.59536	10.4235	22.6006	31.3621	32.6895	Chr_3	8019911	8020222	HT	RZ	OK	12.6599	31.9906	1.33738	2.36213	0.0001	0.000635704	yes	K20891
Py05203	py05203.t1	2.4271	5.31706	3.85851	10.5408	7.71146	11.4769	Chr_3	8233956	8235881	HT	RZ	OK	4.00347	9.59467	1.26098	2.08275	0.00015	0.000929279	yes			EL5-like [Oryza sativa Japonica Group] &gt;gi|55297445|dbj|BAD69296.1| EL5-like [Oryza sativa Japonica Group] &gt;gi|937921316|dbj|BAS96233.1| Os06g0155200 [Oryza sativa Japonica Group]
Py05205	py05205.t1	103.033	87.4241	88.4231	168.063	188.274	227.043	Chr_3	8243520	8245934	HT	RZ	OK	93.4684	199.67	1.09507	3.42811	5e-05	0.000337442	yes		EC:1.17.4.1,EC:1.17.4,GO:0009186,GO:0006206,GO:0006144,GO:0055114,GO:0009263,GO:0009202,GO:0006260,GO:0005524,GO:0004748,GO:0005971	ribonucleoside-diphosphate reductase [Leadbetterella byssophila] &gt;gi|311907417|gb|ADQ17858.1| ribonucleoside-diphosphate reductase, alpha subunit [Leadbetterella byssophila DSM 17132]
Py05210	py05210.t1	8.03494	6.72636	7.30625	2.61742	2.38255	1.19501	Chr_3	8307292	8309559	HT	RZ	OK	8.44463	2.00183	-2.07671	-3.0416	5e-05	0.000337442	yes	K03676
Py05215	py05215.t1	17.1485	22.0231	17.5521	65.0494	57.9305	68.5527	Chr_3	8320520	8321296	HT	RZ	OK	19.4143	68.4169	1.81723	3.54881	5e-05	0.000337442	yes		GO:0044699,GO:0043231,GO:0012505,GO:0005737	glutaredoxin type 1 [Fritillaria agrestis] &gt;gi|2724048|gb|AAB92654.1| glutaredoxin type II [Fritillaria agrestis] &gt;gi|2724050|gb|AAB92655.1| glutaredoxin type I [Fritillaria agrestis] &gt;gi|2724052|gb|AAB92656.1| glutaredoxin type I [Fritillaria agrestis] &gt;gi|2724054|gb|AAB92657.1| glutaredoxin type I [Fritillaria agrestis] &gt;gi|2724056|gb|AAB92658.1| glutaredoxin type I [Fritillaria …
Py05216	py05216.t1	13.9679	13.1689	13.346	45.9352	47.9845	44.1504	Chr_3	8322177	8324828	HT	RZ	OK	14.6317	46.8524	1.67902	4.58134	5e-05	0.000337442	yes
Py05227	py05227.t1	675.845	480.761	547.542	262.13	168.78	130.794	Chr_3	8361060	8361582	HT	RZ	OK	523.162	188.063	-1.47604	-2.9097	5e-05	0.000337442	yes			unknown [Picea sitchensis]
Py05236	py05236.t1	102.265	81.781	82.5928	43.5739	20.1195	12.2155	Chr_3	8418177	8421242	HT	RZ	OK	71.8516	21.3905	-1.74805	-4.22687	5e-05	0.000337442	yes
Py05252	py05252.t1	0.975944	1.57638	3.83221	66.5589	39.7187	56.3186	Chr_3	8484615	8485396	HT	RZ	OK	2.31148	47.5513	4.3626	3.82716	5e-05	0.000337442	yes
Py05269	py05269.t1	1.64156	5.46616	2.26946	8.45763	7.89082	5.88487	Chr_3	8615359	8619810	HT	RZ	OK	2.9306	8.16142	1.47762	1.55765	0.00205	0.00963412	yes
Py05271	py05271.t1	92.0649	92.5254	102.592	16.7417	15.4623	15.6221	Chr_3	8624819	8625547	HT	RZ	OK	98.1803	15.9532	-2.62159	-5.69519	5e-05	0.000337442	yes
Py05274	py05274.t1	2.91791	2.57944	3.34292	6.57613	8.06071	6.3114	Chr_3	8634610	8636794	HT	RZ	OK	3.26717	7.36677	1.17299	1.90957	0.0003	0.00176376	yes
Py05276	py05276.t1	0.510557	4.16563	2.13558	7.73767	2.93473	5.21019	Chr_3	8643858	8645918	HT	RZ	OK	2.24557	5.50543	1.29377	1.70743	0.0009	0.00464858	yes
Py05277	py05277.t1	12.7283	7.65758	8.71718	18.4548	22.9022	19.4015	Chr_3	8694678	8695835	HT	RZ	OK	9.41828	20.2535	1.10464	1.92839	0.00045	0.00253505	yes			similar to outward rectifying potassium channel KCO [Cyanidioschyzon merolae strain 10D] &gt;gi|449016911|dbj|BAM80313.1| similar to outward rectifying potassium channel KCO [Cyanidioschyzon merolae strain 10D]
Py05283	py05283.t1	103.517	79.0774	89.6917	275.214	353.939	351.308	Chr_3	8768833	8769450	HT	RZ	OK	84.7083	315.985	1.89928	5.76778	5e-05	0.000337442	yes		GO:0009987
Py04617	py04617.t1	0.807223	2.79078	1.17961	8.72167	5.84343	3.38112	Chr_3	8843233	8844318	HT	RZ	OK	1.49939	5.35374	1.83618	1.79014	0.00175	0.00840922	yes
Py04646	py04646.t1	86.8516	74.9782	72.3982	30.4396	39.5968	38.0801	Chr_3	9055669	9056841	HT	RZ	OK	80.9387	36.9586	-1.13092	-2.94215	5e-05	0.000337442	yes		EC:6.1.1.2,GO:0006568,GO:0006436,GO:0005524,GO:0004830,GO:0009507	tryptophanyl-trna synthetase [Nannochloropsis gaditana]
Py04649	py04649.t1	19.3443	35.3961	33.9689	71.1809	75.0236	77.9017	Chr_3	9063135	9064082	HT	RZ	OK	32.5108	75.0239	1.20643	3.03159	5e-05	0.000337442	yes
Py09984	py09984.t1	337.898	278.731	286.349	857.432	1124.48	1166.59	Chr_3	9247385	9248209	HT	RZ	OK	235.749	1213.19	2.36348	6.95551	5e-05	0.000337442	yes
Py02245	py02245.t1	38.7213	24.3531	32.522	381.153	745.316	841.686	Chr_3	9565558	9566871	HT	RZ	OK	31.1166	613.348	4.30095	11.3381	5e-05	0.000337442	yes			cupin-like protein [Ectocarpus siliculosus]
Py02249	py02249.t1	2.04205	10.9054	6.05207	2.81527	1.05889	0.777489	Chr_3	9620728	9621804	HT	RZ	OK	7.07194	1.43006	-2.30603	-2.07992	0.00195	0.00923851	yes
Py07843	py07843.t1	7893.66	8568.56	8727.37	541.197	559.146	629.426	Chr_3	9703426	9704130	HT	RZ	OK	8130.13	814.683	-3.31897	-9.22513	5e-05	0.000337442	yes
Py07852	py07852.t1	323.985	273.407	330.151	117.469	138.245	114.083	Chr_3	9748651	9750411	HT	RZ	OK	332.372	149.763	-1.15012	-3.60651	5e-05	0.000337442	yes
Py07853	py07853.t1	1.07737	1.58535	1.44305	3.18611	4.23681	3.81623	Chr_3	9754574	9757978	HT	RZ	OK	1.5382	3.59137	1.22329	1.79306	0.001	0.00510192	yes
Py07855	py07855.t1	1.18546	1.99069	1.82348	4.50222	3.19905	4.67297	Chr_3	9761497	9762465	HT	RZ	OK	1.75387	4.31186	1.29777	1.33399	0.0075	0.0289173	yes			DNA alkylation repair protein [Corynebacterium mustelae] &gt;gi|827630299|gb|AKK05418.1| putative DNA alkylation repair enzyme [Corynebacterium mustelae]
Py08228	py08228.t1	59.6918	53.776	65.4617	5.26771	5.49948	3.35871	Chr_3	10074947	10076911	HT	RZ	OK	59.877	4.57096	-3.71143	-7.6106	5e-05	0.000337442	yes
Py08229	py08229.t1	51.5099	61.2219	70.7626	10.3514	11.595	8.2642	Chr_3	10079228	10080772	HT	RZ	OK	65.0438	9.31417	-2.80391	-6.42553	5e-05	0.000337442	yes
Py08232	py08232.t1	50.6176	44.8528	52.164	81.7165	98.9353	97.2573	Chr_3	10089175	10091769	HT	RZ	OK	47.978	97.0138	1.01582	3.09448	5e-05	0.000337442	yes
Py08233	py08233.t1	4.49384	12.1294	10.4121	4.31948	4.14617	3.4989	Chr_3	10096146	10098667	HT	RZ	OK	8.88873	3.95811	-1.16717	-1.97832	0.0001	0.000635704	yes
Py03763	py03763.t1	0.945643	1.56058	2.09591	3.63068	2.1736	5.1737	Chr_3	10462701	10463633	HT	RZ	OK	1.56125	3.78698	1.27834	1.12349	0.02685	0.0825574	no		GO:0003824	DNA-3-methyladenine glycosylase [Sphingobacterium thalpophilum]
Py03736	py03736.t1	42.1801	57.555	65.1888	23.6874	31.0546	17.3977	Chr_3	10643363	10644376	HT	RZ	OK	48.5641	22.6426	-1.10085	-2.4958	5e-05	0.000337442	yes
Py03735	py03735.t1	0.485078	1.38214	1.46861	10.9753	7.35783	16.0044	Chr_3	10648482	10650037	HT	RZ	OK	0.987225	9.82935	3.31564	2.73618	5e-05	0.000337442	yes	K10754
Py03731	py03731.t1	3.65915	3.71858	4.22661	6.08229	8.15898	9.14581	Chr_3	10677147	10683871	HT	RZ	OK	3.5471	7.2546	1.03225	2.03755	0.0001	0.000635704	yes
Py03723	py03723.t1	174.781	143.721	168.16	50.1879	58.1718	55.5385	Chr_3	10783553	10785271	HT	RZ	OK	150.505	59.2622	-1.34462	-4.01533	5e-05	0.000337442	yes
Py03708	py03708.t1	0.717704	3.15715	2.8532	10.121	9.24778	15.6834	Chr_3	10969200	10970219	HT	RZ	OK	1.97324	9.42298	2.25562	2.29656	0.0002	0.00120744	yes			PREDICTED: ABSCISIC ACID-INSENSITIVE 5-like protein 5 [Nicotiana tomentosiformis]
Py03706	py03706.t1	14.1958	16.6687	16.6905	56.7155	63.8046	61.209	Chr_3	10985769	10986587	HT	RZ	OK	16.517	58.6184	1.8274	4.17459	5e-05	0.000337442	yes			PREDICTED: microtubule-actin cross-linking factor 1, isoforms 1/2/3/5 [Gorilla gorilla gorilla]
Py03705	py03705.t1	52.5695	35.5838	41.1176	77.1537	104.105	96.1107	Chr_3	10991008	10992813	HT	RZ	OK	49.1818	99.5479	1.01727	3.0572	5e-05	0.000337442	yes		GO:0006810
Py03703	py03703.t1	19.9758	18.0538	17.018	36.8137	42.2557	44.2461	Chr_3	11007306	11010173	HT	RZ	OK	18.2134	42.5713	1.22488	3.39474	5e-05	0.000337442	yes		GO:0006974,GO:0006260,GO:0043229	DNA replication factor C complex subunit 1, RFc1 [Chondrus crispus] &gt;gi|507110022|emb|CDF33806.1| DNA replication factor C complex subunit 1, RFc1 [Chondrus crispus]
Py10466	py10466.t1	93.4785	187.651	180.54	44.0931	38.9579	40.6652	Chr_3	11266116	11267684	HT	RZ	OK	150.621	43.5305	-1.79082	-5.21488	5e-05	0.000337442	yes
Py09657	py09657.t1	79.4871	73.4249	74.6298	29.8467	36.9378	34.1698	Chr_3	11429999	11432029	HT	RZ	OK	73.2678	34.1028	-1.10329	-3.19514	5e-05	0.000337442	yes		GO:0043167,GO:0004672	Serine/threonine-protein kinase [Chondrus crispus] &gt;gi|507110683|emb|CDF34432.1| Serine/threonine-protein kinase [Chondrus crispus]
Py10055	py10055.t1	22.8168	23.5392	23.5474	58.2602	63.3453	72.4712	Chr_3	11486526	11489188	HT	RZ	OK	25.9116	61.1749	1.23934	3.38042	5e-05	0.000337442	yes
Py10065	py10065.t1	37.415	30.3015	32.0914	67.3176	94.6084	97.6131	Chr_3	11519327	11519917	HT	RZ	OK	32.9713	84.207	1.35273	3.4127	5e-05	0.000337442	yes
Py10069	py10069.t1	170.764	162.931	230.317	42.153	44.4905	48.1431	Chr_3	11543993	11545438	HT	RZ	OK	179.514	51.9042	-1.79018	-4.84285	5e-05	0.000337442	yes
Py10071	py10071.t1	298.131	214.757	324.14	959.15	1323.65	1458.41	Chr_3	11555415	11555954	HT	RZ	OK	269.727	1387.83	2.36326	7.12909	5e-05	0.000337442	yes			secreted protein [Achlya hypogyna]
Py10077	py10077.t1	0.646476	1.36614	1.07115	4.84325	3.83129	3.63321	Chr_3	11570187	11571044	HT	RZ	OK	1.15136	3.67531	1.67453	1.28705	0.02085	0.0670999	no
Pyi00710	pyi00710.t1	5.16753	5.73369	4.80578	16.2575	14.8328	14.6814	Chr_3	11638369	11639559	HT	RZ	OK	4.59429	13.458	1.55055	2.31409	5e-05	0.000337442	yes	K09467
Py10085	py10085.t1	12.2961	5.74746	5.24192	35.2465	39.0622	33.7007	Chr_3	11639581	11640450	HT	RZ	OK	6.56327	31.4632	2.26118	3.21918	5e-05	0.000337442	yes
Py10089	py10089.t1	269.633	236.658	285.248	102.37	120.363	92.9688	Chr_3	11724008	11725168	HT	RZ	OK	269.028	109.825	-1.29255	-3.93363	5e-05	0.000337442	yes
Py02966	py02966.t1	327.776	1455.51	708.999	65.8853	30.2849	29.7515	Chr_3	11933974	11936136	HT	RZ	OK	1088.63	39.3392	-4.7904	-12.1643	5e-05	0.000337442	yes
Py02957	py02957.t1	11.2902	8.85526	9.15928	20.6046	21.8356	21.2106	Chr_3	12017690	12020896	HT	RZ	OK	9.86688	23.0582	1.22462	3.11802	5e-05	0.000337442	yes		EC:6.5.1.1,GO:0051103,GO:0006273,GO:0003910,GO:0000166,GO:0005739,GO:0005634	DNA Ligase I [Chondrus crispus] &gt;gi|507115558|emb|CDF39017.1| DNA Ligase I [Chondrus crispus]
Py02951	py02951.t1	2.9967	14.6851	5.79373	2.71173	1.36661	1.45563	Chr_3	12059506	12061695	HT	RZ	OK	6.62903	1.76054	-1.91278	-2.45949	5e-05	0.000337442	yes
Py02946	py02946.t1	12.3268	20.0239	25.047	0.258871	1.1716	0.98518	Chr_3	12116603	12117459	HT	RZ	OK	19.6196	0.904083	-4.4397	-3.5846	5e-05	0.000337442	yes
Pyi00216	pyi00216.t1	14.8742	17.4377	13.6708	0	0	2.78655	Chr_3	12117685	12117984	HT	RZ	OK	12.6387	0.696639	-4.1813	-3.55246	0.24675	0.429557	no
Py02664	py02664.t1	1.16467	2.11984	2.2966	4.6252	4.39036	3.27763	Chr_3	12463825	12464874	HT	RZ	OK	1.82701	4.04169	1.14547	1.04695	0.0452	0.124435	no
Py02663	py02663.t1	1.17502	1.86397	2.819	7.73138	3.71182	5.22289	Chr_3	12483784	12484695	HT	RZ	OK	1.91055	5.85035	1.61453	1.55557	0.0043	0.0182323	yes
Py02655	py02655.t1	22.9642	17.5621	21.1409	42.6535	50.4449	49.8729	Chr_3	12531226	12533262	HT	RZ	OK	20.8472	50.8879	1.28747	3.50968	5e-05	0.000337442	yes
Py09976	py09976.t1	0	0	0	3.49061	4.89907	3.56008	Chr_3	12810490	12811038	HT	RZ	OK	0	3.9911	inf	#NAME?	5e-05	0.000337442	yes
Py01794	py01794.t1	0.1081	0.618281	0.631027	119.752	45.1871	108.106	Chr_3	13128354	13129388	HT	RZ	OK	0.35087	84.5077	7.912	5.68141	0.0007	0.00373675	yes
Py01795	py01795.t1	1.75516	1.96285	2.00396	9.41382	8.79259	9.1407	Chr_3	13130738	13132114	HT	RZ	OK	1.89274	8.97002	2.24464	2.65989	5e-05	0.000337442	yes
Py01796	py01796.t1	0.887876	1.24854	2.11009	8.02614	6.62963	4.98558	Chr_3	13132538	13133554	HT	RZ	OK	1.38962	6.22962	2.16445	2.18998	0.0007	0.00373675	yes
Py01811	py01811.t1	5.75031	3.76121	5.05159	18.4337	27.7474	20.9721	Chr_3	13184235	13186020	HT	RZ	OK	5.72374	22.1298	1.95096	3.81419	5e-05	0.000337442	yes
Py04039	py04039.t1	190.721	164.513	193.911	38.9024	41.1787	41.6484	Chr_3	13486927	13489536	HT	RZ	OK	175.274	42.9967	-2.02732	-6.08359	5e-05	0.000337442	yes
Py04038	py04038.t1	22.7634	23.3838	23.7996	59.3523	69.5468	67.5638	Chr_3	13491814	13492872	HT	RZ	OK	25.3102	69.9298	1.46619	3.49044	5e-05	0.000337442	yes			peroxisomal membrane protein 2 [Stylonychia lemnae]
Py04599	py04599.t1	11.4521	14.6381	24.9496	1.58249	1.84486	1.44389	Chr_3	13630001	13631254	HT	RZ	OK	15.0155	1.56395	-3.26318	-3.98485	5e-05	0.000337442	yes			AAEL017480-PA, partial [Aedes aegypti] &gt;gi|403182585|gb|EJY57493.1| AAEL017480-PA, partial [Aedes aegypti]
Py10022	py10022.t1	4.89754	3.7225	3.22114	8.73856	8.22965	6.65303	Chr_3	13796003	13797553	HT	RZ	OK	3.72115	8.14326	1.12986	1.64197	0.00255	0.0117014	yes			PREDICTED: plasma kallikrein-like [Lepisosteus oculatus]
Pyi00704	pyi00704.t1	4.15626	5.66333	4.05078	1.54637	1.29537	2.34291	Chr_3	13822438	13822935	HT	RZ	OK	4.4532	1.9393	-1.1993	-1.6343	0.0032	0.0142511	yes
Py10027	py10027.t1	28.2004	32.4173	24.3821	9.03638	6.88221	5.59489	Chr_3	13824644	13827586	HT	RZ	OK	29.8464	7.13937	-2.06369	-5.0874	5e-05	0.000337442	yes		GO:0009987,GO:0016301	Serine/threonine protein kinase [Chondrus crispus] &gt;gi|507113493|emb|CDF37117.1| Serine/threonine protein kinase [Chondrus crispus]
Py10030	py10030.t1	11.177	13.5125	16.9519	4.24213	4.78223	4.02499	Chr_3	13833338	13836803	HT	RZ	OK	12.2987	4.11425	-1.5798	-2.65269	5e-05	0.000337442	yes			gluconolactonase [Mariniradius saccharolyticus]
Py10031	py10031.t1	0.612783	5.69592	1.84871	12.5735	5.6617	6.9392	Chr_3	13855799	13857064	HT	RZ	OK	2.59618	8.21181	1.66131	1.86141	0.0008	0.00421915	yes
Py10036	py10036.t1	3.96056	2.07897	4.52451	39.5897	60.6778	52.5991	Chr_3	13915450	13917833	HT	RZ	OK	4.07925	58.4624	3.84113	7.67	5e-05	0.000337442	yes		GO:0016740	transketolase [Galdieria sulphuraria] &gt;gi|452823767|gb|EME30775.1| transketolase [Galdieria sulphuraria]
Py10051	py10051.t1	27.262	36.2611	44.6181	14.0574	15.7154	19.7116	Chr_3	14088218	14088972	HT	RZ	OK	38.1476	19.0691	-1.00036	-2.00325	0.0002	0.00120744	yes
Py10054	py10054.t1	55.3712	67.758	92.068	13.1527	16.5488	12.5631	Chr_3	14136885	14137604	HT	RZ	OK	63.993	13.7128	-2.22239	-4.03059	5e-05	0.000337442	yes
Py10486	py10486.t1	0	0	0	14.5039	98.3271	0	Chr_3	14412528	14412725	HT	RZ	OK	0	37.1286	inf	#NAME?	0.01575	0.053045	no	K10808	EC:6.1.1.1,GO:0009094,GO:0006571,GO:0006437,GO:0000162,GO:0004831,GO:0000166,GO:0009570,GO:0005829,GO:0005739
Py10494	py10494.t1	3.11157	1.45661	1.82331	5.66722	6.49568	6.80715	Chr_3	14465833	14466834	HT	RZ	OK	2.23242	6.32717	1.50295	2.33167	5e-05	0.000337442	yes
Py10504	py10504.t1	31.0378	26.5531	28.632	274.343	327.004	402.146	Chr_3	14509774	14511197	HT	RZ	OK	28.1262	322.907	3.52113	9.90632	5e-05	0.000337442	yes		EC:1.17.4.1,EC:1.17.4,GO:0006206,GO:0006144,GO:0055114,GO:0009263,GO:0009186,GO:0006260,GO:0046872,GO:0004748,GO:0016021,GO:0005971	ribonucleotide reductase small subunit [Galdieria sulphuraria] &gt;gi|452822363|gb|EME29383.1| ribonucleotide reductase small subunit [Galdieria sulphuraria]
Py10667	py10667.t1	0.815566	378.106	0.312891	0	11.8974	0	Chr_3	14606208	14607143	HT	RZ	OK	207.719	7.91788	-4.71337	-8.37367	5e-05	0.000337442	yes
Py10662	py10662.t1	1.00377	167.967	1.04297	0	7.4629	0.572088	Chr_3	14606208	14607143	HT	RZ	OK	129.83	6.5528	-4.30837	-6.46438	5e-05	0.000337442	yes	K14379
Py09718	py09718.t1	13.3033	8.82865	18.4469	26.4138	36.8094	29.7356	Chr_3	14896363	14897763	HT	RZ	OK	13.3141	29.6903	1.15704	2.78069	5e-05	0.000337442	yes
Py09710	py09710.t1	23.9385	32.1556	33.6381	5.26689	6.56093	4.3208	Chr_3	14996688	14999453	HT	RZ	OK	28.213	5.51094	-2.35599	-5.17857	5e-05	0.000337442	yes
Py09708	py09708.t1	8.69263	4.33636	5.52063	1.98157	3.5658	1.91489	Chr_3	15037693	15037893	HT	RZ	OK	6.89698	2.55354	-1.43346	-1.08557	0.04175	0.117146	no
Py09702	py09702.t1	18.8214	28.2846	30.3574	5.07319	5.30348	4.24703	Chr_3	15068744	15071503	HT	RZ	OK	24.7487	4.77221	-2.37463	-5.04944	5e-05	0.000337442	yes
Py04491	py04491.t1	23.1798	16.8071	24.8477	37.5427	51.091	45.1112	Chr_3	15227093	15230941	HT	RZ	OK	22.2561	47.0047	1.07861	2.97033	5e-05	0.000337442	yes	K00826		PREDICTED: zinc finger protein 84-like [Trichogramma pretiosum]
Py04492	py04492.t1	1.80427	6.29338	5.18809	11.2084	9.33821	11.3655	Chr_3	15231259	15233313	HT	RZ	OK	4.51515	9.68346	1.10075	0.748177	0.1389	0.288812	no			metal dependent hydrolase [Micromonas sp. RCC299] &gt;gi|226515677|gb|ACO61672.1| metal dependent hydrolase [Micromonas sp. RCC299]
Pyi00328	pyi00328.t1	1.65477	2.21382	2.23689	0.579625	0.832731	0.490151	Chr_3	15240762	15241472	HT	RZ	OK	3.20295	0.686442	-2.22219	-1.24634	0.0258	0.0800879	no
Py04495	py04495.t1	0.443746	0.770545	0.743887	3.70371	2.44625	3.98043	Chr_3	15247019	15248636	HT	RZ	OK	0.584642	3.0223	2.37002	1.93783	0.00265	0.012078	yes		GO:0016740	PREDICTED: branched-chain-amino-acid aminotransferase, cytosolic-like isoform X2 [Oryzias latipes] &gt;gi|765126780|ref|XP_011476096.1| PREDICTED: branched-chain-amino-acid aminotransferase, cytosolic-like isoform X2 [Oryzias latipes]
Py08880	py08880.t1	28.9268	39.321	44.1438	10.8977	9.45153	7.16431	Chr_3	15342184	15347974	HT	RZ	OK	36.9287	8.83691	-2.06313	-4.92363	5e-05	0.000337442	yes
Py08878	py08878.t1	37.4086	32.5943	33.8897	71.5012	94.0491	80.6985	Chr_3	15359390	15360360	HT	RZ	OK	33.6207	82.3682	1.29274	3.59475	5e-05	0.000337442	yes			acid-thiol ligase [Chondrus crispus] &gt;gi|507111377|emb|CDF35101.1| acid-thiol ligase [Chondrus crispus]
Py08875	py08875.t1	581.818	488.891	477.249	185.796	225.029	211.023	Chr_3	15371006	15372484	HT	RZ	OK	562.264	218.182	-1.36572	-4.20843	5e-05	0.000337442	yes
Pyi00618	pyi00618.t1	1.13466	0.381086	0.775579	3.92811	5.17355	5.33877	Chr_3	15373848	15374687	HT	RZ	OK	1.11004	4.76772	2.10268	1.79563	0.00575	0.023212	yes
Pyi00556	pyi00556.t1	10.0305	7.83145	8.61302	22.6885	22.4466	19.2512	Chr_3	15431386	15431763	HT	RZ	OK	9.32486	22.5089	1.27134	1.87024	0.00065	0.00349969	yes
Pyi00555	pyi00555.t1	3.36451	1.82221	2.68363	8.399	12.997	10.1673	Chr_3	15520397	15522063	HT	RZ	OK	2.73009	10.7514	1.9775	1.97767	0.00115	0.00577307	yes
Py06539	py06539.t1	416.445	420.846	430.175	51.0906	56.3114	51.0491	Chr_3	15600184	15601026	HT	RZ	OK	427.431	58.7122	-2.86396	-8.15107	5e-05	0.000337442	yes			type 11 methyltransferase [Nostoc sp. PCC 7107] &gt;gi|427359853|gb|AFY42575.1| Methyltransferase type 11 [Nostoc sp. PCC 7107]
Py06509	py06509.t1	19.169	14.0606	11.3553	127.275	57.5505	29.3523	Chr_3	15792446	15793254	HT	RZ	OK	12.6339	65.8077	2.38096	0.583091	0.18555	0.355827	no
Py11317	py11317.t1	1.57041	0.845483	1.40688	17.4585	28.1146	21.9514	Chr_3	15985973	15987592	HT	RZ	OK	1.54601	23.9094	3.95095	5.51026	5e-05	0.000337442	yes
Py11324	py11324.t1	0.699101	1.66204	1.26894	7.11679	5.83973	6.68666	Chr_3	16134088	16145503	HT	RZ	OK	1.37511	7.27134	2.40267	3.92399	5e-05	0.000337442	yes
Py11339	py11339.t1	2.51347	25.3723	11.4243	11.0902	3.91341	5.95229	Chr_3	16272410	16273126	HT	RZ	OK	11.946	5.81211	-1.0394	-1.23525	0.01545	0.0522354	no
Py11342	py11342.t1	36.304	29.9282	27.146	117.877	82.8387	64.1227	Chr_3	16282001	16282969	HT	RZ	OK	30.3427	79.6074	1.39155	3.53106	5e-05	0.000337442	yes
Py11347	py11347.t1	1.82618	0.376635	0.824621	8.60207	5.88864	2.05519	Chr_3	16324953	16326272	HT	RZ	OK	1.10872	4.99756	2.17233	2.07447	0.0004	0.00228721	yes			3-oxoacyl-(acyl-carrier-protein) reductase [Galdieria sulphuraria] &gt;gi|452819631|gb|EME26686.1| 3-oxoacyl-(acyl-carrier-protein) reductase [Galdieria sulphuraria]
Py01387	py01387.t1	9.86422	7.58056	9.58063	17.3677	24.9277	20.2214	Chr_3	16564048	16565889	HT	RZ	OK	8.79895	20.9353	1.25054	2.87491	5e-05	0.000337442	yes		GO:0006351
Py00630	py00630.t1	1.87474	7.63699	3.5158	0.202654	0	0	Chr_3	16827074	16827631	HT	RZ	OK	3.64486	0.0580947	-5.97131	-2.03289	0.20685	0.383331	no			Poly(beta-D-mannuronate) C5 epimerase 1 [Tropicibacter multivorans]
Py00619	py00619.t1	224.975	177.161	215.581	574.346	670.073	700.445	Chr_3	16860486	16861115	HT	RZ	OK	210.956	661.684	1.6492	5.08586	5e-05	0.000337442	yes		GO:0071704,GO:0044763,GO:0044710,GO:0044238,GO:0044237
Py04662	py04662.t1	2716.07	3748.61	7010.12	71.853	80.8821	35.9567	Chr_3	16965460	16966569	HT	RZ	OK	4217.73	65.8939	-6.00018	-15.0671	5e-05	0.000337442	yes			secreted protein [Thraustotheca clavata]
Py04660	py04660.t1	3.36871	4.09382	4.60437	1.77198	1.31767	1.24714	Chr_3	16971072	16978193	HT	RZ	OK	4.10643	1.61843	-1.34329	-2.02916	0.0005	0.00277215	yes
Pyi00333	pyi00333.t1	6.32542	5.07564	6.10328	2.54953	1.59913	0.942727	Chr_3	17001100	17001705	HT	RZ	OK	5.03449	1.76602	-1.51134	-1.15599	0.03135	0.0939213	no	K01867
Py04655	py04655.t1	32.3022	29.5212	25.8631	9.1524	9.31362	9.63676	Chr_3	17035777	17039787	HT	RZ	OK	28.9241	8.70636	-1.73213	-4.6411	5e-05	0.000337442	yes
Py04654	py04654.t1	552.665	319.743	359.272	114.264	152.29	126.402	Chr_3	17040355	17040759	HT	RZ	OK	356.916	115.129	-1.63234	-4.82732	5e-05	0.000337442	yes			PREDICTED: serine/threonine-protein phosphatase 6 regulatory ankyrin repeat subunit B-like isoform X2 [Hydra vulgaris]
Py06200	py06200.t1	0	0	0	6.68784	13.7325	0.0351988	Chr_3	17183630	17184634	HT	RZ	OK	0.0477117	4.71396	6.62645	3.13726	0.2254	0.406863	no
Pyi00431	pyi00431.t1	5.62116	0	4.2898	5.65537	11.4176	4.80909	Chr_3	17185623	17186537	HT	RZ	OK	3.84326	8.60585	1.16299	1.3693	0.0167	0.0557091	no
Py06201	py06201.t1	0.34467	0	32.035	15.6906	30.3623	18.4855	Chr_3	17189638	17191012	HT	RZ	OK	8.17953	34.9356	2.09461	3.34431	5e-05	0.000337442	yes
Pyi00432	pyi00432.t1	0	0	6.74324	1.72332	2.81556	3.33572	Chr_3	17213464	17213832	HT	RZ	OK	1.68581	3.96531	1.23399	0.906861	0.3885	0.58275	no
Py04949	py04949.t1	0.994782	0	2.72433	5.642	0	6.55672	Chr_3	17281806	17282538	HT	RZ	OK	0.961751	3.83064	1.99385	2.37967	0.26425	0.450707	no
Py10892	py10892.t1	37.8784	50.3168	57.1769	16.9781	22.9517	18.6974	Chr_3	17390813	17391886	HT	RZ	OK	50.1033	19.277	-1.37802	-3.28491	5e-05	0.000337442	yes	K03648	EC:4.2.1.1,GO:0006807,GO:0006730,GO:0015976,GO:0008270,GO:0004089	carbonic anhydrase 4 [Pyropia haitanensis]
Py11183	py11183.t1	20.3558	30.398	25.4038	2.46291	1.7635	1.93652	Chr_3	17880831	17882516	HT	RZ	OK	30.3273	2.21075	-3.77801	-5.40514	5e-05	0.000337442	yes
Py11173	py11173.t1	5.77967	4.17842	4.0153	29.704	42.7373	39.117	Chr_3	17926255	17947647	HT	RZ	OK	4.24413	34.9021	3.03977	5.52423	5e-05	0.000337442	yes			4-alpha-glucanotransferase [Galdieria sulphuraria] &gt;gi|452822181|gb|EME29203.1| 4-alpha-glucanotransferase [Galdieria sulphuraria]
Py00148	py00148.t1	44.7789	32.5372	36.084	237.117	256.648	356.493	Chr_3	18010864	18016374	HT	RZ	OK	37.1254	298.918	3.00927	8.75052	5e-05	0.000337442	yes
Pyi00451	pyi00451.t1	5.84333	3.83081	5.6318	14.8781	17.8708	15.4342	Chr_3	18121846	18122166	HT	RZ	OK	5.05414	18.3519	1.86039	2.12244	0.00045	0.00253505	yes
Py06418	py06418.t1	4.86717	4.76676	6.34309	12.1265	13.9065	10.619	Chr_3	18122688	18123509	HT	RZ	OK	4.90253	11.5746	1.23937	1.8308	0.00085	0.00444272	yes
Py05717	py05717.t1	0.194678	1.10691	0.63911	5.40983	2.33165	5.48969	Chr_3	18529375	18530079	HT	RZ	OK	0.496531	3.61155	2.86266	1.95809	0.0108	0.0393544	yes
Py05712	py05712.t1	1.02527	2.99702	1.43369	5.51456	3.11619	4.3029	Chr_3	18549963	18551025	HT	RZ	OK	1.80542	4.45776	1.30398	1.1392	0.02315	0.0733698	no
Pyi00396	pyi00396.t1	30.2855	25.1555	31.3009	22.7625	6.39178	2.67329	Chr_3	18553775	18554485	HT	RZ	OK	24.8782	10.1713	-1.29037	-1.72238	0.0043	0.0182323	yes
Py05684	py05684.t1	21.386	12.3821	14.7915	183.194	47.236	23.8622	Chr_3	18775495	18776157	HT	RZ	OK	12.8958	68.8634	2.41684	4.47341	5e-05	0.000337442	yes	K01173		ASPO2608 [Pyropia yezoensis]
Py05680	py05680.t1	47.6631	65.6053	69.0223	6.36816	7.70639	7.26976	Chr_3	18797395	18798684	HT	RZ	OK	62.8409	6.78013	-3.21232	-6.93782	5e-05	0.000337442	yes		GO:0016787	DNA/RNA endonuclease G, NUC1 [Rivularia sp. PCC 7116] &gt;gi|427372847|gb|AFY56803.1| DNA/RNA endonuclease G, NUC1 [Rivularia sp. PCC 7116]
Py05678	py05678.t1	989.616	1053.44	1620.55	93.8011	72.2517	53.5516	Chr_3	18826496	18827494	HT	RZ	OK	1090.29	74.2822	-3.87555	-10.8011	5e-05	0.000337442	yes
Py05677	py05677.t1	3114.35	2536.54	4491.68	511.365	418.928	319.58	Chr_3	18832175	18833306	HT	RZ	OK	3036.58	414.615	-2.8726	-8.40723	5e-05	0.000337442	yes
Py05675	py05675.t1	28.4809	88.1941	69.2695	9.88775	6.18415	14.3585	Chr_3	18846019	18846468	HT	RZ	OK	63.7805	9.33282	-2.77273	-2.94217	5e-05	0.000337442	yes	K11650
Py05663	py05663.t1	0.336419	3.29252	1.47947	6.58219	2.03927	4.87507	Chr_3	18990466	18991704	HT	RZ	OK	1.51713	4.3786	1.52912	1.46961	0.00775	0.0296852	yes			SWIB domain-containing proteincomplex [Chondrus crispus] &gt;gi|507114587|emb|CDF38131.1| SWIB domain-containing proteincomplex [Chondrus crispus]
Py05657	py05657.t1	288.715	150.881	109.876	26.7201	15.3074	9.51457	Chr_3	19021235	19024087	HT	RZ	OK	156.576	16.169	-3.27556	-8.51809	5e-05	0.000337442	yes		GO:0044699	PREDICTED: tenascin-X isoform X3 [Monodelphis domestica]
Py05656	py05656.t1	38.6443	40.217	35.9166	66.6069	91.5891	81.2219	Chr_3	19026925	19027985	HT	RZ	OK	41.3775	86.4562	1.06312	2.42025	5e-05	0.000337442	yes		GO:0032259,GO:0008757,GO:0005737	B1142C05.17 [Ectocarpus siliculosus]
Pyi00387	pyi00387.t1	121.394	125.216	152.568	69.4134	76.6925	49.1859	Chr_3	19083153	19083800	HT	RZ	OK	138.231	60.8533	-1.18367	-2.95542	5e-05	0.000337442	yes
Py05648	py05648.t1	0.422667	0.98602	1.04227	0.188051	0.104112	0.056832	Chr_3	19091380	19092945	HT	RZ	OK	6.60794	1.69244	-1.9651	-0.517913	0.48795	0.675267	no
Py11249	py11249.t1	6.78281	4.91074	4.70175	42.695	39.1607	29.7927	Chr_3	19373753	19374654	HT	RZ	OK	4.91899	36.244	2.88131	3.74958	5e-05	0.000337442	yes
Py11247	py11247.t1	21.7074	22.8309	21.5459	7.28618	6.81399	5.17068	Chr_3	19378567	19382034	HT	RZ	OK	23.2613	6.63002	-1.81085	-4.42896	5e-05	0.000337442	yes	K09238
Py11244	py11244.t1	75.5647	190.725	117.289	25.2439	10.1229	10.2792	Chr_3	19418147	19419919	HT	RZ	OK	128.999	14.677	-3.13573	-7.58237	5e-05	0.000337442	yes			serine/threonine protein kinase [Dictyostelium fasciculatum] &gt;gi|328874525|gb|EGG22890.1| serine/threonine protein kinase [Dictyostelium fasciculatum]
Py11243	py11243.t1	4.21e-07	8.19e-07	1.04e-06	4.07e-08	1.51e-07	8.99e-08	Chr_3	19423025	19424791	HT	RZ	OK	3.80631	1.2919	-1.5589	-0.435912	0.6609	0.809945	no		GO:0006400,GO:0016491,GO:0044444	similar to tRNA dihydrouridine synthase Dus1p [Chondrus crispus] &gt;gi|507109653|emb|CDF33465.1| similar to tRNA dihydrouridine synthase Dus1p [Chondrus crispus]
Py11230	py11230.t1	162.432	59.6311	53.5496	20.1257	13.0972	9.06928	Chr_3	19495934	19497307	HT	RZ	OK	77.8307	13.648	-2.51165	-5.41284	5e-05	0.000337442	yes		GO:0008152,GO:0016787	cellulase (glycosyl hydrolase family 5) subfamily protein [Acanthamoeba castellanii str. Neff] &gt;gi|440800708|gb|ELR21743.1| cellulase (glycosyl hydrolase family 5) subfamily protein [Acanthamoeba castellanii str. Neff]
Py11227	py11227.t1	24.126	13.701	17.0153	30.9486	43.8533	38.2649	Chr_3	19510448	19513165	HT	RZ	OK	17.7024	39.2457	1.14859	3.17354	5e-05	0.000337442	yes
Py11226	py11226.t1	663.742	752.171	755.083	115.564	120.946	134.94	Chr_3	19514087	19515085	HT	RZ	OK	735.105	135.536	-2.43928	-7.42252	5e-05	0.000337442	yes
Py11221	py11221.t1	3.35847	3.67773	5.48467	0.833558	0.720393	1.01401	Chr_3	19554615	19557196	HT	RZ	OK	4.03068	0.744215	-2.43723	-2.89268	5e-05	0.000337442	yes
Py11218	py11218.t1	23.4837	21.7207	24.5902	66.4709	81.8508	95.9665	Chr_3	19572792	19574102	HT	RZ	OK	24.7125	80.7847	1.70884	4.68725	5e-05	0.000337442	yes
Pyi00792	pyi00792.t1	2.85409	3.00857	2.74552	0.592189	0.354087	0.267154	Chr_3	19588852	19589949	HT	RZ	OK	3.2495	0.400865	-3.01903	-2.52182	0.0004	0.00228721	yes	K00387
Pyi00790	pyi00790.t1	0	6.93042	0	1.91402	0	0	Chr_3	19601234	19601590	HT	RZ	OK	3.05831	0.601046	-2.34719	-3.02477	0.27125	0.458447	no
Py11211	py11211.t1	34.4829	49.2188	39.619	15.0629	12.0979	19.6609	Chr_3	19625541	19627577	HT	RZ	OK	42.4703	15.211	-1.48134	-3.69917	5e-05	0.000337442	yes	K05542	GO:0005488	PREDICTED: sulfite oxidase, mitochondrial [Larimichthys crocea]
Py04668	py04668.t1	0.631721	0	0	0	27.4787	39.7664	Chr_3	19731259	19731761	HT	RZ	OK	0.153071	16.9168	6.78811	3.88762	0.25065	0.434104	no
Py04670	py04670.t1	4.20959	1.55909	2.42494	118.723	109.58	109.213	Chr_3	19759694	19760705	HT	RZ	OK	2.6859	107.845	5.32742	8.63112	5e-05	0.000337442	yes			RWP-RK domain-containing protein [Galdieria sulphuraria] &gt;gi|452818767|gb|EME25965.1| RWP-RK domain-containing protein [Galdieria sulphuraria]
Py04674	py04674.t1	225.26	316.338	270.95	28.08	20.4543	11.6549	Chr_3	19805875	19806921	HT	RZ	OK	281.392	20.0298	-3.81236	-9.66008	5e-05	0.000337442	yes			heat-shock protein [Synechococcus sp. CB0101]
Py04675	py04675.t1	44.2732	54.5308	62.0618	18.3408	20.6342	14.9181	Chr_3	19810383	19811669	HT	RZ	OK	45.4228	18.3052	-1.31116	-3.26342	5e-05	0.000337442	yes
Pyi00337	pyi00337.t1	28.0772	0.000435405	13.7204	0.155127	26.8804	0.0479406	Chr_3	19817016	19818304	HT	RZ	OK	7.47464	18.3232	1.2936	0.402573	0.26055	0.446221	no	K11303
Py09652	py09652.t1	4.47655	5.02007	6.46993	222.381	206.104	192.482	Chr_3	19901055	19902143	HT	RZ	OK	5.23872	187.939	5.16491	8.89644	5e-05	0.000337442	yes
Py09651	py09651.t1	29.0946	19.6795	31.2011	53.9787	71.5034	61.3892	Chr_3	19902593	19903327	HT	RZ	OK	29.3403	67.2158	1.19592	2.80993	5e-05	0.000337442	yes	K00924
Py02031	py02031.t1	0	0	0	0	0	0	Chr_3	19989398	19989601	HT	RZ	NOTEST	18.0829	0	#NAME?	0	1	1	no
Py02010	py02010.t1	7.57791	7.59559	8.51036	3.67932	3.82346	3.96782	Chr_3	20143000	20145963	HT	RZ	OK	8.22043	3.71592	-1.14549	-2.23549	5e-05	0.000337442	yes
Py02002	py02002.t1	7.49299	12.86	10.5682	3.69921	2.03163	2.80736	Chr_3	20160624	20163610	HT	RZ	OK	10.5589	3.10428	-1.76613	-3.19654	5e-05	0.000337442	yes
Pyi00134	pyi00134.t1	11.1639	13.2041	10.6166	4.50671	4.71366	5.89283	Chr_3	20380672	20381055	HT	RZ	OK	12.6399	5.81182	-1.12092	-1.36183	0.01005	0.037053	yes
Py01754	py01754.t1	29.3752	21.7522	23.3673	11.1798	11.4587	7.2737	Chr_3	20382293	20398781	HT	RZ	OK	25.0325	10.8126	-1.21109	-3.13471	5e-05	0.000337442	yes
Py01749	py01749.t1	2.49331	5.9191	3.61324	13.2481	10.2163	11.649	Chr_3	20408581	20409846	HT	RZ	OK	4.21155	10.9302	1.37589	2.00292	0.0001	0.000635704	yes
Py00954	py00954.t1	59.9213	47.9355	54.8197	180.186	287.473	294.742	Chr_3	20612737	20614488	HT	RZ	OK	57.7092	279.074	2.27378	6.75387	5e-05	0.000337442	yes			beta-Ig-H3/fasciclin [Dinoroseobacter shibae] &gt;gi|157910728|gb|ABV92161.1| beta-Ig-H3/fasciclin [Dinoroseobacter shibae DFL 12 = DSM 16493]
Py07166	py07166.t1	248.997	205.691	242.31	567.61	799.592	850.18	Chr_3	20889233	20890973	HT	RZ	OK	242.961	784.997	1.69196	5.16113	5e-05	0.000337442	yes	K09265	GO:0008152,GO:0016491	Malate dehydrogenase [Chondrus crispus] &gt;gi|507106552|emb|CDF40173.1| Malate dehydrogenase [Chondrus crispus]
Py07164	py07164.t1	145.351	143.885	144.298	0.895715	3.32475	0.922549	Chr_3	20911704	20912105	HT	RZ	OK	137.539	2.14178	-6.00488	-7.65484	5e-05	0.000337442	yes
Py07161	py07161.t1	0.673412	3.00254	1.50684	5.461	3.82677	4.5691	Chr_3	20921563	20922915	HT	RZ	OK	1.55529	4.26039	1.4538	1.40708	0.01095	0.0397687	yes
Py09763	py09763.t1	10.3466	11.834	8.45485	0.174581	0	0.065669	Chr_3	21034768	21036030	HT	RZ	OK	11.1112	0.104611	-6.73083	-4.32056	0.00465	0.019518	yes		GO:0009987
Py09766	py09766.t1	1.30475	1.18322	1.75634	70.3791	91.8096	79.2022	Chr_3	21047132	21047710	HT	RZ	OK	1.43746	93.7643	6.02745	6.70929	5e-05	0.000337442	yes	K10752
Py09768	py09768.t1	1.00854	16.0086	4.65147	24.3929	3.66125	16.9857	Chr_3	21057836	21058423	HT	RZ	OK	6.34704	13.2483	1.06165	0.988407	0.05445	0.143152	no	K03124	GO:0008152,GO:0016817,GO:0005737	PREDICTED: bis(5&apos;-adenosyl)-triphosphatase-like isoform X1 [Glycine max]
Py09773	py09773.t1	3.65538	1.9775	1.53891	121.593	65.4801	36.6629	Chr_3	21072224	21072913	HT	RZ	OK	1.88739	64.3306	5.09104	5.89105	5e-05	0.000337442	yes
Py09784	py09784.t1	12.1475	7.94684	9.49488	45.1217	39.763	28.3284	Chr_3	21119474	21120973	HT	RZ	OK	12.3118	40.1131	1.70403	4.12636	5e-05	0.000337442	yes
Py08516	py08516.t1	64.8159	88.7953	102.942	5.51058	9.01775	5.98948	Chr_3	21270914	21271837	HT	RZ	OK	75.3871	7.43766	-3.3414	-5.96012	5e-05	0.000337442	yes			Serine protease-like protein; Two of the three residues in the serine protease H/D/S charge relay triad are replaced in this protein by G-98 and P-247, suggesting that it is not a serine protease [Porphyra purpurea]
Py08514	py08514.t1	46.1348	35.9822	43.0101	11.9677	11.9521	15.0312	Chr_3	21275072	21275989	HT	RZ	OK	42.63	13.8907	-1.61775	-3.68454	5e-05	0.000337442	yes
Py08507	py08507.t1	5.80476	10.4186	9.78413	3.29136	3.58742	3.34147	Chr_3	21293343	21295160	HT	RZ	OK	8.81734	3.76567	-1.22744	-1.92222	0.0006	0.00325046	yes
Py08506	py08506.t1	2.77617	3.6175	6.34415	0.267379	0.228855	0.134387	Chr_3	21297176	21298303	HT	RZ	OK	4.09342	0.185402	-4.46458	-2.48371	0.0042	0.0178949	yes			similar to diphosphoinositol polyphosphate phosphohydrolase [Cyanidioschyzon merolae strain 10D] &gt;gi|449017323|dbj|BAM80725.1| similar to diphosphoinositol polyphosphate phosphohydrolase [Cyanidioschyzon merolae strain 10D]
Pyi00589	pyi00589.t1	4.71984	3.39986	4.10669	9.8168	10.3219	10.2229	Chr_3	21338216	21338833	HT	RZ	OK	3.4621	9.0584	1.38761	2.26924	5e-05	0.000337442	yes
Py08496	py08496.t1	69.2856	36.1248	26.2702	10.8256	7.29097	4.39159	Chr_3	21413659	21415915	HT	RZ	OK	38.7364	8.29102	-2.22407	-4.24993	5e-05	0.000337442	yes
Pyi00585	pyi00585.t1	10.1423	7.35848	6.99286	15.759	18.6861	13.7754	Chr_3	21418832	21419509	HT	RZ	OK	7.67773	15.4713	1.01085	2.07294	5e-05	0.000337442	yes	K07766
Py08480	py08480.t1	1257.57	781.273	1045.07	2082.48	2828.09	2835.07	Chr_3	21493420	21494228	HT	RZ	OK	1107.69	2859.06	1.36799	4.03377	5e-05	0.000337442	yes		GO:0019684,GO:0016021,GO:0009523	photosystem II protein M [Cyanidioschyzon merolae strain 10D] &gt;gi|449019773|dbj|BAM83175.1| photosystem II protein M [Cyanidioschyzon merolae strain 10D]
Py00686	py00686.t1	445.542	473.766	729.336	6.43674	10.3637	2.90031	Chr_3	21614491	21615171	HT	RZ	OK	495.693	8.33407	-5.89428	-8.86686	5e-05	0.000337442	yes
Py00691	py00691.t1	62.5561	88.9497	116.916	7.39608	8.68663	6.02202	Chr_3	21632410	21633327	HT	RZ	OK	77.9677	7.96973	-3.29027	-5.57595	5e-05	0.000337442	yes
Py04023	py04023.t1	714.284	924.404	1104.11	52.2508	70.9796	55.5751	Chr_3	21762486	21763508	HT	RZ	OK	823.269	74.4614	-3.4668	-9.68016	5e-05	0.000337442	yes	K10730
Pyi00310	pyi00310.t1	2.1051	3.50769	4.0265	4.7899	7.79474	7.32428	Chr_3	21763587	21764204	HT	RZ	OK	3.31642	7.17525	1.1134	1.03745	0.0464	0.126941	no
Py04022	py04022.t1	113.973	191.756	234.693	5.35889	5.14093	3.10758	Chr_3	21765951	21766814	HT	RZ	OK	159.861	5.55565	-4.84671	-7.91762	5e-05	0.000337442	yes
Py04738	py04738.t1	9.71734	8.13271	11.9722	0.528815	1.12176	0.658067	Chr_3	21807327	21808976	HT	RZ	OK	9.8569	1.03167	-3.25615	-3.95397	5e-05	0.000337442	yes			ATPase, AAA domain containing protein [Acanthamoeba castellanii str. Neff] &gt;gi|440804311|gb|ELR25188.1| ATPase, AAA domain containing protein [Acanthamoeba castellanii str. Neff]
Py04731	py04731.t1	17.0013	7.96626	9.55697	58.1468	68.7269	75.097	Chr_3	21848888	21849619	HT	RZ	OK	12.1929	66.356	2.44419	4.44845	5e-05	0.000337442	yes
Py04726	py04726.t1	73.176	96.7684	87.7092	39.2517	36.441	41.7737	Chr_3	21860883	21863015	HT	RZ	OK	91.4568	37.3007	-1.29389	-3.65946	5e-05	0.000337442	yes		EC:1.1.1.40,GO:0015976,GO:0006108,GO:0006099,GO:0006090,GO:0009725,GO:0046872,GO:0004473,GO:0005829,GO:0005739	NADP-dependent malic enzyme [Cyanidioschyzon merolae strain 10D] &gt;gi|449016791|dbj|BAM80193.1| NADP-dependent malic enzyme [Cyanidioschyzon merolae strain 10D]
Py04722	py04722.t1	651.286	683.166	809.726	26.4006	30.7643	18.361	Chr_3	21924253	21932963	HT	RZ	OK	725.25	27.7694	-4.70691	-13.3859	5e-05	0.000337442	yes
Py04717	py04717.t1	3.18547	6.49934	6.07799	14.1643	9.47104	12.9398	Chr_3	21948933	21950720	HT	RZ	OK	5.61947	11.9827	1.09245	1.885	0.0006	0.00325046	yes	K08900
Pyi00715	pyi00715.t1	14.9306	10.0622	11.2775	28.8667	28.9618	22.8826	Chr_3	22063632	22064444	HT	RZ	OK	11.1142	24.1015	1.11672	2.53757	5e-05	0.000337442	yes
Py10140	py10140.t1	2.92e-07	2.18e-07	2.42e-07	7.16e-06	1.21e-05	5.66e-05	Chr_3	22065833	22066558	HT	RZ	OK	0	7.69344	inf	#NAME?	0.16965	0.333738	no		GO:0009536
Py10135	py10135.t1	1.25919	1.19371	1.12456	10.4772	12.8776	11.7093	Chr_3	22080417	22082816	HT	RZ	OK	1.13415	12.3688	3.44702	5.2987	5e-05	0.000337442	yes
Py10133	py10133.t1	0.379995	1.43465	2.46872	7.30081	4.73799	7.74221	Chr_3	22090262	22090880	HT	RZ	OK	1.42665	5.61247	1.97601	1.51062	0.00745	0.0287498	yes			PREDICTED: F-box protein SKIP8-like isoform X2 [Nicotiana sylvestris]
Pyi00482	pyi00482.t1	27.7654	24.012	25.5408	38.5371	61.9403	62.8386	Chr_3	22342960	22343289	HT	RZ	OK	26.4771	53.942	1.02666	0.944504	0.06975	0.172213	no
Py06781	py06781.t1	366.984	299.816	364.523	738.256	824.218	849.114	Chr_3	22352849	22354084	HT	RZ	OK	386.464	840.496	1.12091	3.46536	5e-05	0.000337442	yes			T9SS C-terminal target domain-containing protein [Balneola vulgaris]
Py06795	py06795.t1	47.8635	26.9626	35.8888	250.454	302.378	266.548	Chr_3	22419730	22420593	HT	RZ	OK	32.3963	240.699	2.89333	7.99852	5e-05	0.000337442	yes
Py06799	py06799.t1	0.933565	5.71741	2.87742	12.9786	4.14446	10.23	Chr_3	22446397	22450359	HT	RZ	OK	3.05946	8.7375	1.51395	2.83426	5e-05	0.000337442	yes	K01858	GO:0044763,GO:0006281,GO:0006260,GO:0005488,GO:0044464	DNA polymerase II [Salpingoeca rosetta] &gt;gi|326438058|gb|EGD83628.1| DNA polymerase II [Salpingoeca rosetta]
Py06808	py06808.t1	0.521751	0.218363	0.450468	36.1195	43.1759	32.4746	Chr_3	22495405	22499295	HT	RZ	OK	0.323552	34.0508	6.71755	8.33343	5e-05	0.000337442	yes
Py06812	py06812.t1	41.8145	35.1636	36.9126	72.4524	80.0282	80.3867	Chr_3	22517388	22519238	HT	RZ	OK	40.2776	94.3665	1.2283	3.60793	5e-05	0.000337442	yes	K02209	EC:5.5.1.4,GO:0019872,GO:0008654,GO:0006021,GO:0004512	myo-inositol 1-phosphate synthase [Chondrus crispus] &gt;gi|507115830|emb|CDF39258.1| myo-inositol 1-phosphate synthase [Chondrus crispus]
Py07248	py07248.t1	53.9627	40.1053	55.1399	25.4223	17.7403	25.854	Chr_3	22588986	22589617	HT	RZ	OK	49.4892	22.4564	-1.13999	-1.52461	0.00425	0.0180816	yes
Py07255	py07255.t1	267.168	195.021	225.549	68.5059	72.9425	55.773	Chr_3	22673319	22673903	HT	RZ	OK	227.187	73.5109	-1.62785	-4.78703	5e-05	0.000337442	yes		GO:0033013,GO:0046906,GO:0016021	PREDICTED: translocator protein-like [Apis mellifera]
Py07265	py07265.t1	13.812	14.9863	17.4877	6.74962	5.59272	4.89504	Chr_3	22732159	22737051	HT	RZ	OK	14.5644	6.26531	-1.21698	-2.26222	5e-05	0.000337442	yes			periplasmic binding family protein, partial [Bacteroides fragilis str. 3397 T10]
Py07268	py07268.t1	14.9826	67.9376	34.1484	18.5946	7.11136	7.83712	Chr_3	22791876	22793951	HT	RZ	OK	37.3642	10.834	-1.78609	-4.10735	5e-05	0.000337442	yes
Py07269	py07269.t1	15.4966	12.9657	14.3366	24.6884	35.3132	43.9669	Chr_3	22796089	22798458	HT	RZ	OK	12.7479	31.1828	1.29049	3.16029	5e-05	0.000337442	yes			heme peroxidase, animal [Rhodopirellula maiorica] &gt;gi|460165887|gb|EMI19441.1| heme peroxidase, animal [Rhodopirellula maiorica SM1]
Py07278	py07278.t1	0.0523438	0	0	7.98051	2.06609	3.63537	Chr_3	22823865	22826399	HT	RZ	OK	0.0414044	4.00472	6.59577	3.85578	0.011	0.0399006	yes
Py07279	py07279.t1	883.957	925.108	1212.12	32.2296	36.9301	22.1986	Chr_3	22835906	22836496	HT	RZ	OK	887.519	40.7629	-4.44445	-11.1425	5e-05	0.000337442	yes
Py09887	py09887.t1	0.0645185	0.123374	0.162727	11.4445	3.13552	2.33318	Chr_3	22860454	22861971	HT	RZ	OK	0.0897237	5.04508	5.81324	3.6138	0.00565	0.0228927	yes
Py01385	py01385.t1	7.5991	22.3637	4.80117	0.116678	0.167759	0.0327875	Chr_3	22937711	22954316	HT	RZ	OK	14.0613	1.54756	-3.18367	-4.74556	5e-05	0.000337442	yes
Pyi00105	pyi00105.t1	21.0846	17.9793	21.589	4.80585	5.19965	5.07257	Chr_3	23040888	23041370	HT	RZ	OK	19.7578	5.13535	-1.94389	-2.77985	5e-05	0.000337442	yes
Py01377	py01377.t1	32.0331	39.143	44.4964	9.34014	13.4401	9.80377	Chr_3	23130130	23131044	HT	RZ	OK	35.8072	11.9366	-1.58486	-3.46501	5e-05	0.000337442	yes			Serine protease-like protein; Two of the three residues in the serine protease H/D/S charge relay triad are replaced in this protein by G-98 and P-247, suggesting that it is not a serine protease [Porphyra purpurea]
Py01375	py01375.t1	31.2028	24.9855	19.8452	59.9612	51.2772	30.3339	Chr_3	23139637	23139951	HT	RZ	OK	20.8238	47.2217	1.18122	0.924529	0.0826	0.196304	no
Py10571	py10571.t1	25.2711	15.6831	16.3083	34.4919	47.9213	45.169	Chr_3	23430191	23431876	HT	RZ	OK	21.4387	47.8649	1.15875	3.00996	5e-05	0.000337442	yes	K14424		S-type anion channel SLAH3 [Triticum urartu]
Py10574	py10574.t1	2.2112	7.28544	2.8538	1.08181	0.086879	0.459279	Chr_3	23443043	23444415	HT	RZ	OK	3.90982	0.50502	-2.95269	-1.98348	0.007	0.0274117	yes			cytochrome p450 [Galdieria sulphuraria] &gt;gi|452821300|gb|EME28332.1| cytochrome p450 [Galdieria sulphuraria]
Py10576	py10576.t1	10.6067	11.8429	10.2823	23.343	22.3528	26.1101	Chr_3	23452304	23454310	HT	RZ	OK	11.6793	25.4055	1.12119	2.59365	5e-05	0.000337442	yes
Py10579	py10579.t1	56.637	41.1592	50.0698	21.4185	23.7849	24.8161	Chr_3	23460354	23461840	HT	RZ	OK	51.1304	24.2615	-1.07552	-2.68196	5e-05	0.000337442	yes		GO:0016491	methylsterol monooxygenase [Galdieria sulphuraria] &gt;gi|452825413|gb|EME32410.1| methylsterol monooxygenase [Galdieria sulphuraria]
Py01057	py01057.t1	0.655016	7.32167	3.91222	12.8886	5.0996	6.03741	Chr_3	23640190	23641605	HT	RZ	OK	3.6391	8.10726	1.15563	1.3804	0.00635	0.0252616	yes
Py01047	py01047.t1	0.642378	0.744506	0.657367	8.81353	6.06482	3.80093	Chr_3	23663762	23666668	HT	RZ	OK	0.675948	5.92797	3.13255	3.87516	5e-05	0.000337442	yes
Py01039	py01039.t1	99.9534	71.5415	75.5955	36.3563	39.3474	39.1654	Chr_3	23688316	23689287	HT	RZ	OK	89.946	38.0487	-1.24121	-3.42949	5e-05	0.000337442	yes			AAEL001307-PA [Aedes aegypti] &gt;gi|108883377|gb|EAT47602.1| AAEL001307-PA [Aedes aegypti]
Pyi00086	pyi00086.t1	7.80178	9.52391	9.48713	23.8113	24.8847	22.8193	Chr_3	23691540	23692230	HT	RZ	OK	10.1593	24.7025	1.28186	2.3447	5e-05	0.000337442	yes		GO:0003824
Py01027	py01027.t1	155.805	163.946	185.345	33.3248	28.5273	25.1178	Chr_3	23739070	23739567	HT	RZ	OK	185.543	33.9624	-2.44974	-5.98126	5e-05	0.000337442	yes			Endoribonuclease L-PSP [Pseudovibrio sp. FO-BEG1]
Py01024	py01024.t1	16.115	14.6293	12.4783	27.5035	31.4492	34.611	Chr_3	23750761	23752347	HT	RZ	OK	15.1485	33.3527	1.13863	2.65179	5e-05	0.000337442	yes
Pyi00085	pyi00085.t1	18.6262	21.9564	28.2335	2.22656	6.24206	2.76999	Chr_3	23826860	23827186	HT	RZ	OK	20.0977	4.45474	-2.17362	-1.16148	0.04365	0.121312	no
Py02445	py02445.t1	66.2001	0	0	33.587	116.591	0	Chr_3	23966754	23966936	HT	RZ	NOTEST	17.2585	37.7986	1.13103	0	1	1	no		EC:6.1.1.1,GO:0009094,GO:0006571,GO:0006437,GO:0000162,GO:0004831,GO:0000166,GO:0009570,GO:0005829,GO:0005739
Py02452	py02452.t1	7.14187	8.09514	13.4049	18.9321	22.0102	21.003	Chr_3	24008119	24009288	HT	RZ	OK	10.0358	21.8015	1.11928	0.917261	0.0723	0.177012	no
Py04471	py04471.t1	21.7322	31.146	19.663	6.12571	1.59596	2.56055	Chr_3	24182089	24182865	HT	RZ	OK	21.818	3.55932	-2.61584	-2.9038	5e-05	0.000337442	yes	K19833
Py04470	py04470.t1	28.8206	158.978	63.4071	11.9028	4.19708	7.38725	Chr_3	24185134	24187038	HT	RZ	OK	83.1579	9.38755	-3.14703	-6.89253	5e-05	0.000337442	yes		GO:0016070,GO:0005488,GO:0004518,GO:0044464,GO:0016020	membrane protein TE19 [Testudinid herpesvirus 3] &gt;gi|699049793|gb|AIU39257.1| membrane protein TE19 [Testudinid herpesvirus 3] &gt;gi|699049904|gb|AIU39367.1| membrane protein TE19 [Testudinid herpesvirus 3] &gt;gi|823720182|gb|AKI81643.1| membrane protein TE19 [Testudinid herpesvirus 3]
Py04468	py04468.t1	9.31961	9.46578	14.7739	3.91226	2.89248	3.5257	Chr_3	24192174	24193418	HT	RZ	OK	9.56666	3.30057	-1.5353	-1.70057	0.00295	0.0132591	yes
Py04457	py04457.t1	0.467869	0.714309	0.469466	5.48318	4.77581	8.27173	Chr_3	24259810	24260955	HT	RZ	OK	0.467045	5.62626	3.59054	2.95338	0.00015	0.000929279	yes	K11274
Py04455	py04455.t1	0.168513	0	0	12.0285	10.6678	5.47001	Chr_3	24287095	24288102	HT	RZ	OK	0.046385	7.93799	7.41897	2.84425	0.25065	0.434104	no
Py04443	py04443.t1	18.2403	31.9889	38.6358	7.92657	5.2355	7.57955	Chr_3	24341529	24342509	HT	RZ	OK	28.17	7.19527	-1.96904	-3.18209	5e-05	0.000337442	yes
Py04437	py04437.t1	17.1463	26.3698	30.0895	2.53594	3.08093	2.65833	Chr_3	24385553	24388459	HT	RZ	OK	22.6749	3.10506	-2.86841	-5.25699	5e-05	0.000337442	yes
Py04429	py04429.t1	25.8694	13.46	13.8941	5.92695	6.59348	4.18817	Chr_3	24465091	24467379	HT	RZ	OK	15.6986	5.75259	-1.44836	-2.9093	5e-05	0.000337442	yes	K02320	EC:3.6.1.15,EC:3.6.1.3,GO:0006810,GO:0016887,GO:0005215,GO:0044464,GO:0044425
Py04417	py04417.t1	7.30438	6.60412	7.66881	25.4258	25.0019	33.6146	Chr_3	24528188	24530287	HT	RZ	OK	8.58871	28.4477	1.7278	4.02072	5e-05	0.000337442	yes
Py04413	py04413.t1	2.74503	4.56734	3.08338	11.8837	8.45851	9.09239	Chr_3	24538227	24546895	HT	RZ	OK	3.74348	10.0452	1.42405	2.55104	5e-05	0.000337442	yes
Py04405	py04405.t1	4.20827	4.43444	5.65481	1.17448	1.15717	1.0592	Chr_3	24659420	24660736	HT	RZ	OK	4.38688	1.04248	-2.07317	-2.30853	0.0001	0.000635704	yes			Triacylglycerol lipase, partial [Metarhizium majus ARSEF 297] &gt;gi|743671612|gb|KID98546.1| Triacylglycerol lipase, partial [Metarhizium majus ARSEF 297]
Py04404	py04404.t1	36.7814	59.5755	54.7821	17.71	16.2502	13.1271	Chr_3	24661169	24663469	HT	RZ	OK	52.315	16.288	-1.68342	-4.56425	5e-05	0.000337442	yes
Py04402	py04402.t1	0.759584	6.66043	2.65181	12.5118	5.68889	8.99222	Chr_3	24686960	24687671	HT	RZ	OK	3.09698	8.06957	1.38163	1.27997	0.01305	0.0456906	yes
Py04399	py04399.t1	4.10403	5.00993	4.59063	20.6168	22.0013	21.4623	Chr_3	24700432	24701855	HT	RZ	OK	5.0959	20.7173	2.02343	3.23135	5e-05	0.000337442	yes
Py04398	py04398.t1	3.6867	2.26444	3.77412	28.3139	34.4512	33.8959	Chr_3	24702079	24706062	HT	RZ	OK	3.23623	34.5702	3.41715	7.62419	5e-05	0.000337442	yes		GO:0006355,GO:0003677,GO:0005634
Pyi00325	pyi00325.t1	0	0	0	36.1307	41.6617	22.1317	Chr_3	24714376	24715160	HT	RZ	OK	0	32.86	inf	#NAME?	5e-05	0.000337442	yes
Py04397	py04397.t1	2.11612	7.7202	5.33847	2.89077	1.51116	1.65937	Chr_3	24719502	24721831	HT	RZ	OK	4.83085	1.87955	-1.36189	-1.69315	0.00295	0.0132591	yes
Py04390	py04390.t1	8.01557	13.0727	18.943	7.35099	3.92797	3.0344	Chr_3	24789931	24791634	HT	RZ	OK	13.1391	5.25272	-1.32273	-2.59947	5e-05	0.000337442	yes		GO:0050794
Py04383	py04383.t1	22.6321	27.2312	28.6208	10.3952	6.58173	5.69264	Chr_3	24830257	24831663	HT	RZ	OK	25.0742	8.01973	-1.64458	-3.00209	5e-05	0.000337442	yes			putative multiple ankyrin repeats single kh domain protein [Schistosoma mansoni]
Py04367	py04367.t1	0.704223	1.67049	2.1748	6.07693	1.20737	3.99586	Chr_3	24968074	24969205	HT	RZ	OK	1.28789	3.56377	1.46839	1.13242	0.0343	0.100357	no
Py04352	py04352.t1	563.825	433.885	504.137	1573.01	1958.63	1968.58	Chr_3	25041586	25042658	HT	RZ	OK	514.077	1896.88	1.88357	5.69115	5e-05	0.000337442	yes		GO:0016020
Py06173	py06173.t1	14.8593	16.8092	15.0368	56.7089	39.0221	46.971	Chr_3	25190028	25191872	HT	RZ	OK	15.9523	44.5436	1.48145	3.77214	5e-05	0.000337442	yes
Py06169	py06169.t1	0.159228	0.21777	0.191923	45.71	30.3461	25.2997	Chr_3	25215751	25217448	HT	RZ	OK	0.227592	25.97	6.83426	6.4229	5e-05	0.000337442	yes
Pyi00429	pyi00429.t1	19.5651	8.65231	18.9245	30.769	39.8164	30.1661	Chr_3	25228951	25229481	HT	RZ	OK	17.627	39.2306	1.15419	1.80388	0.0009	0.00464858	yes
Py06158	py06158.t1	25.3284	23.8271	29.42	7.23214	8.4669	5.93821	Chr_3	25255256	25257113	HT	RZ	OK	26.6787	8.34991	-1.67585	-3.37412	5e-05	0.000337442	yes			methyltransferase FkbM family [Oscillatoriales cyanobacterium JSC-12] &gt;gi|410709873|gb|EKQ67384.1| methyltransferase, FkbM family [Oscillatoriales cyanobacterium JSC-12]
Py11059	py11059.t1	1.39227	0.402835	0.636101	2.90323	2.41122	2.57417	Chr_3	25523844	25525079	HT	RZ	OK	0.727521	3.45793	2.24885	1.90999	0.0038	0.0164711	yes
Py11056	py11056.t1	173.905	132.394	151.688	50.4203	57.9991	62.6824	Chr_3	25535855	25538823	HT	RZ	OK	150.353	60.5949	-1.31109	-4.01616	5e-05	0.000337442	yes			DnaK Chaperone, HSP70 [Chondrus crispus] &gt;gi|507113941|emb|CDF37535.1| DnaK Chaperone, HSP70 [Chondrus crispus]
Py11048	py11048.t1	8.72923	8.33738	7.15351	18.4797	19.926	18.1957	Chr_3	25560099	25564676	HT	RZ	OK	7.95459	20.024	1.33187	3.48684	5e-05	0.000337442	yes	K05677	GO:1901363,GO:0097159
Py00853	py00853.t1	11.9363	22.248	17.7687	203.419	185.305	243.903	Chr_3	25611397	25612161	HT	RZ	OK	20.212	216.22	3.41922	7.73064	5e-05	0.000337442	yes	K08864
Py00848	py00848.t1	34.3607	118.318	56.0284	7.63795	1.53292	0.401056	Chr_3	25630329	25631036	HT	RZ	OK	59.1611	2.95214	-4.32482	-4.53189	5e-05	0.000337442	yes
Py00846	py00846.t1	47.7824	37.5035	41.9663	96.8158	136.313	138.776	Chr_3	25633675	25637030	HT	RZ	OK	47.018	133.236	1.5027	4.32332	5e-05	0.000337442	yes			acid phosphatase [Acidiphilium multivorum] &gt;gi|325051257|dbj|BAJ81595.1| putative phosphatase [Acidiphilium multivorum AIU301] &gt;gi|775291169|dbj|GAN74158.1| phosphatase [Acidiphilium multivorum AIU301]
Py00836	py00836.t1	6.62725	5.18887	5.69286	12.1421	14.2486	14.9004	Chr_3	25676886	25680143	HT	RZ	OK	5.69709	14.4584	1.34361	2.9787	5e-05	0.000337442	yes			PREDICTED: serine/threonine-protein kinase TOUSLED-like isoform X2 [Tarenaya hassleriana]
Py09680	py09680.t1	83.7635	68.1058	76.1008	166.79	165.901	198.789	Chr_3	25728677	25730462	HT	RZ	OK	74.6061	182.335	1.28923	3.86807	5e-05	0.000337442	yes
Py11003	py11003.t1	37.4803	28.3232	32.1371	82.6035	93.344	76.6075	Chr_3	25820154	25822928	HT	RZ	OK	35.6944	87.7793	1.29818	3.90584	5e-05	0.000337442	yes			PREDICTED: microtubule-actin cross-linking factor 1, isoforms 1/2/3/5 [Gorilla gorilla gorilla]
Py10987	py10987.t1	13.0146	16.7628	16.4247	3.15267	3.74347	3.23721	Chr_3	25881444	25883409	HT	RZ	OK	15.3207	3.66747	-2.06263	-3.32065	5e-05	0.000337442	yes
Py06578	py06578.t1	0	18.8478	2.9114	1.23827	0	0	Chr_3	26208554	26209435	HT	RZ	OK	5.43979	0.400246	-3.76459	-4.04945	0.23895	0.420913	no
Py04746	py04746.t1	17.3623	14.6228	14.693	36.0145	35.7065	40.5676	Chr_3	26347059	26350249	HT	RZ	OK	17.2189	40.2791	1.22604	2.77504	5e-05	0.000337442	yes			high light inducible protein [Pyropia yezoensis]
Py03292	py03292.t1	55.7896	35.6057	46.6142	12.5564	15.2532	10.4039	Chr_3	26625679	26627073	HT	RZ	OK	39.81	13.8073	-1.5277	-3.80066	5e-05	0.000337442	yes
Py03293	py03293.t1	63.3785	41.9648	48.9954	18.7816	21.4945	16.1487	Chr_3	26628431	26629840	HT	RZ	OK	45.9556	20.4863	-1.16558	-3.04598	5e-05	0.000337442	yes
Py08917	py08917.t1	66.7389	75.2438	78.4771	7.96191	12.427	9.55393	Chr_3	26762301	26764007	HT	RZ	OK	71.97	11.234	-2.67952	-6.38272	5e-05	0.000337442	yes
Py08922	py08922.t1	80.805	71.837	85.7282	20.344	24.4698	21.9609	Chr_3	26836830	26837930	HT	RZ	OK	75.1855	23.3233	-1.68868	-4.01616	5e-05	0.000337442	yes		GO:0003824
Pyi00623	pyi00623.t1	16.2489	28.8012	25.7271	10.9431	4.64063	7.34662	Chr_3	26851139	26852212	HT	RZ	OK	21.317	7.1044	-1.58522	-3.09027	5e-05	0.000337442	yes
Py04064	py04064.t1	23.9938	9.92968	14.5268	22.2355	45.2239	40.4637	Chr_3	26906656	26907615	HT	RZ	OK	13.114	33.612	1.35787	1.0376	0.09215	0.212654	no
Py04065	py04065.t1	10.6446	10.0993	9.45091	24.1089	24.1921	23.1534	Chr_3	26911517	26912290	HT	RZ	OK	10.6263	25.0156	1.2352	2.16675	0.0001	0.000635704	yes
Py06761	py06761.t1	41.5514	31.0094	33.5553	78.4245	93.1728	92.3003	Chr_3	26995171	26997795	HT	RZ	OK	33.392	89.5542	1.42326	4.21577	5e-05	0.000337442	yes		GO:0006996,GO:0006259,GO:0016787	PREDICTED: ATP-dependent DNA helicase PIF1-like [Nelumbo nucifera]
Py08746	py08746.t1	1.71951	11.2049	4.67402	3.80601	1.27707	2.7183	Chr_3	27065432	27067594	HT	RZ	OK	5.54945	2.48097	-1.16144	-1.61891	0.00355	0.0155412	yes
Py08744	py08744.t1	308.049	470.965	432.579	36.3544	52.5235	42.3983	Chr_3	27134566	27135696	HT	RZ	OK	392.838	65.0022	-2.59537	-7.10006	5e-05	0.000337442	yes	K20888
Py08373	py08373.t1	3.0354	4.46562	6.53613	0.135245	0.0943767	0.0553547	Chr_3	27506612	27508672	HT	RZ	OK	4.51536	0.225018	-4.32673	-2.9464	0.00085	0.00444272	yes
Py08371	py08371.t1	0.693733	2.04607	2.1899	5.7605	4.11705	4.59621	Chr_3	27520925	27524519	HT	RZ	OK	1.86936	4.86437	1.37971	1.62556	0.00105	0.00532908	yes			regulator of chromosome condensation [Galdieria sulphuraria] &gt;gi|452821114|gb|EME28148.1| regulator of chromosome condensation [Galdieria sulphuraria]
Py07502	py07502.t1	11.206	8.92401	11.1573	22.828	26.5975	30.019	Chr_3	27655895	27656443	HT	RZ	OK	11.1591	25.5891	1.19732	2.43733	5e-05	0.000337442	yes		GO:0005488	MULTISPECIES: iron ABC transporter substrate-binding protein [Arthrospira] &gt;gi|209493345|gb|EDZ93670.1| ferredoxin [Arthrospira maxima CS-328] &gt;gi|291567887|dbj|BAI90159.1| probable 2Fe-2S ferredoxin [Arthrospira platensis NIES-39] &gt;gi|375323708|emb|CCE20850.1| Ferredoxin (2Fe-2S) [Arthrospira sp. PCC 8005] &gt;gi|406715768|gb|EKD10921.1| ferredoxin [Arthrospira platensis C1] &gt;gi|5853…
Py07510	py07510.t1	24.8366	51.768	48.4458	27.9374	17.5639	16.6438	Chr_3	27672325	27673527	HT	RZ	OK	42.1867	20.2864	-1.05628	-2.61363	5e-05	0.000337442	yes
Py07515	py07515.t1	6.33918	20.6411	12.2222	42.8172	21.3027	26.0774	Chr_3	27686558	27688201	HT	RZ	OK	12.2685	30.276	1.30322	2.8069	5e-05	0.000337442	yes	K11811
Pyi00592	pyi00592.t1	3.02488	0	3.1976	4.82183	2.42046	5.01627	Chr_3	27896181	27896525	HT	RZ	OK	1.80649	4.29474	1.24938	1.00665	0.2197	0.400119	no
Pyi00594	pyi00594.t1	5.80488	70.8299	41.5867	26.1295	6.21932	20.8746	Chr_3	27913455	27913811	HT	RZ	OK	37.5905	11.8687	-1.66321	-1.28389	0.018	0.0593898	no
Py08553	py08553.t1	3.34664	8.4397	6.00699	20.2842	12.4747	18.785	Chr_3	28043315	28045516	HT	RZ	OK	6.29753	17.5475	1.4784	3.03256	5e-05	0.000337442	yes
Py03744	py03744.t1	35.3917	67.3643	41.7186	24.103	19.9558	21.3888	Chr_3	28232349	28233629	HT	RZ	OK	45.4198	20.6527	-1.13699	-2.92629	5e-05	0.000337442	yes	K01246		oxidoreductase family protein [Galdieria sulphuraria] &gt;gi|452823370|gb|EME30381.1| oxidoreductase family protein [Galdieria sulphuraria]
Py03749	py03749.t1	61.3136	59.8074	40.8401	15.2093	14.9701	16.776	Chr_3	28272458	28274686	HT	RZ	OK	58.8554	19.0177	-1.62983	-4.24157	5e-05	0.000337442	yes
Py04006	py04006.t1	2.21033	3.91477	3.25684	13.4407	7.81595	6.97864	Chr_3	28366953	28369580	HT	RZ	OK	3.39251	9.13991	1.42983	2.53159	5e-05	0.000337442	yes			heme peroxidase animal [Rhodopirellula europaea] &gt;gi|460273979|gb|EMI27905.1| heme peroxidase, animal [Rhodopirellula europaea SH398]
Py03606	py03606.t1	1.23231	1.89773	2.18557	7.75827	6.88894	7.35502	Chr_3	28367907	28369580	HT	RZ	OK	1.87015	6.83613	1.87003	2.15591	0.0002	0.00120744	yes	K10578		peroxidase [Gimesia maris] &gt;gi|148842669|gb|EDL57043.1| peroxidase [Gimesia maris DSM 8797]
Py04004	py04004.t1	4.03995	8.01035	7.48153	20.7027	17.6395	22.9216	Chr_3	28388600	28389877	HT	RZ	OK	6.83201	19.6568	1.52465	2.57619	5e-05	0.000337442	yes
Py04003	py04003.t1	111.999	98.0774	95.8759	35.5229	39.2068	34.9852	Chr_3	28390672	28391352	HT	RZ	OK	109.907	38.5287	-1.51228	-3.97587	5e-05	0.000337442	yes		GO:0016021,GO:0009535
Py04002	py04002.t1	1.3719	4.02048	3.34132	1.2266	0.709768	0.773517	Chr_3	28392110	28393753	HT	RZ	OK	3.24124	1.24604	-1.37919	-1.45628	0.00465	0.019518	yes
Py03991	py03991.t1	144.797	167.668	231.701	49.3596	66.4552	55.9984	Chr_3	28512514	28513536	HT	RZ	OK	164.059	63.481	-1.36982	-3.70579	5e-05	0.000337442	yes
Py03411	py03411.t1	4.65e-07	1.81912	3.3e-06	15.6019	4.88e-06	1.28195	Chr_3	28812418	28814225	HT	RZ	OK	0.454781	5.29326	3.54091	0.684416	0.4102	0.603114	no
Py03446	py03446.t1	0	8.03948	1.58284	0	0	0	Chr_3	29190105	29191441	HT	RZ	OK	3.88839	0.694222	-2.48571	-1.94906	0.00475	0.0198521	yes
Py03447	py03447.t1	0.268173	20.9751	3.3098	0	0	0	Chr_3	29191676	29193292	HT	RZ	OK	10.0179	1.81905	-2.46132	-3.02007	5e-05	0.000337442	yes
Py03448	py03448.t1	4.40052	2.68812	4.13652	44.9882	65.2577	78.5145	Chr_3	29202508	29203865	HT	RZ	OK	3.593	58.3907	4.02248	5.62018	5e-05	0.000337442	yes
Py03458	py03458.t1	0	11.9689	3.97356	0.0941182	0.181026	0	Chr_3	29258922	29260596	HT	RZ	OK	9.17087	1.40121	-2.71039	-2.82227	5e-05	0.000337442	yes		EC:3.6.1.15,GO:0006950,GO:0006139,GO:1901363,GO:0097159,GO:0004386	DNA excision repair protein ERCC2/XPD [Cyanidioschyzon merolae strain 10D] &gt;gi|449018319|dbj|BAM81721.1| DNA excision repair protein ERCC2/XPD [Cyanidioschyzon merolae strain 10D]
Py03459	py03459.t1	0.587754	4.88946	3.04144	0	0	0.148601	Chr_3	29261721	29262566	HT	RZ	OK	5.54778	1.66739	-1.73432	-1.32875	0.04675	0.127579	no	K10844
Py06987	py06987.t1	7.97532	0	0	81.4046	39.1818	0	py350	96956	97564	HT	RZ	OK	2.20558	42.0086	4.25145	17.1666	0.04975	0.133602	no
Py10010	py10010.t1	0.187799	1.11e-06	0.230972	0.0534086	0.0422241	0.048545	py573	38454	42135	HT	RZ	OK	15.8894	0.0908149	-7.45092	-0.726714	0.1733	0.338939	no
Py11263	py11263.t1	0	17.4607	4.17298	0.341192	0	0.550057	py663	9267	9637	HT	RZ	OK	6.18778	0.225544	-4.77794	-2.84069	0.08495	0.200421	no
Py01624	py01624.t1	14.7657	13.8735	12.3054	5.0085	7.22567	5.29965	py106	276592	310587	HT	RZ	OK	15.972	6.40458	-1.31836	-2.48413	5e-05	0.000337442	yes		GO:0046872	carbonic anhydrase 2 [Pyropia haitanensis]
Py01939	py01939.t1	19.5785	14.7223	16.7255	7.0915	9.4356	6.22416	py115	285995	287387	HT	RZ	OK	19.0816	9.26131	-1.0429	-1.26928	0.0149	0.0508469	no			2-oxoisovalerate dehydrogenase subunit alpha, mitochondrial [Aegilops tauschii]
Py02072	py02072.t1	2.95886	2.93079	2.88719	64.3192	31.9846	13.5257	py120	113114	164274	HT	RZ	OK	2.23438	30.7598	3.7831	5.49753	5e-05	0.000337442	yes		GO:0044238,GO:0043170	PKD domain containing protein [Herpetosiphon aurantiacus DSM 785]
Py02205	py02205.t1	12.1447	12.8938	12.4324	5.81719	5.8355	5.66927	py128	143756	147054	HT	RZ	OK	12.6288	5.67654	-1.15363	-2.50656	5e-05	0.000337442	yes	K00783
Py02319	py02319.t1	31.0887	28.054	28.061	16.0283	6.16997	12.2551	py132	181582	182661	HT	RZ	OK	31.0431	13.1621	-1.23788	-1.34723	0.012	0.0426797	yes			LYR motif-containing protein 2 [Gallus gallus]
Py02668	py02668.t1	15.0587	12.7866	12.5075	30.068	38.2924	31.3221	py152	325497	334858	HT	RZ	OK	14.2405	34.4319	1.27375	2.89902	5e-05	0.000337442	yes			AUR protein kinase [Salpingoeca rosetta] &gt;gi|326430307|gb|EGD75877.1| AUR protein kinase [Salpingoeca rosetta]
Py02869	py02869.t1	13.5698	10.5826	12.0126	23.2389	25.5806	23.0137	py163	241284	244146	HT	RZ	OK	12.0526	25.3475	1.0725	2.63221	5e-05	0.000337442	yes		GO:0009987,GO:0044424	DNA replication pre-initiation complex subunit Cdc45 [Chondrus crispus] &gt;gi|507111093|emb|CDF34829.1| DNA replication pre-initiation complex subunit Cdc45 [Chondrus crispus]
Py03176	py03176.t1	219.655	80.7886	71.3677	73.2776	59.2767	36.0465	py178	303791	306513	HT	RZ	OK	102.278	50.0896	-1.02991	-2.79394	5e-05	0.000337442	yes		GO:0008233	peptidase S8 [Oceanithermus profundus] &gt;gi|313151945|gb|ADR35796.1| peptidase S8 and S53 subtilisin kexin sedolisin [Oceanithermus profundus DSM 14977]
Py03343	py03343.t1	2077.41	2266.36	2935.12	610.567	644.704	679.669	py184	143281	190655	HT	RZ	OK	2355	687.534	-1.77622	-5.44139	5e-05	0.000337442	yes			tissue inhibitor of metalloproteinase [Necator americanus] &gt;gi|568281336|gb|ETN74165.1| tissue inhibitor of metalloproteinase [Necator americanus]
Py03364	py03364.t1	153.946	242.438	253.516	35.484	25.7826	20.0026	py187	13413	15957	HT	RZ	OK	214.037	27.1128	-2.98081	-8.55544	5e-05	0.000337442	yes
Py03442	py03442.t1	0.0673296	13.4828	2.78981	0.0687561	0.0879475	0	py188	392201	395256	HT	RZ	OK	7.94258	1.67844	-2.24249	-3.06072	5e-05	0.000337442	yes
Py03771	py03771.t1	443.358	304.775	409.469	148.589	149.529	153.385	py201	148183	149269	HT	RZ	OK	375.072	160.263	-1.22673	-3.345	5e-05	0.000337442	yes			6-pyruvoyl tetrahydropterin synthase [Galdieria sulphuraria] &gt;gi|452822815|gb|EME29831.1| 6-pyruvoyl tetrahydropterin synthase [Galdieria sulphuraria]
Py03850	py03850.t1	38.5626	31.2761	30.3198	57.9048	63.0662	70.9705	py203	392554	395231	HT	RZ	OK	30.2425	61.1504	1.01579	2.96219	5e-05	0.000337442	yes	K10734
Py04018	py04018.t1	59.9294	73.8865	74.8832	8.3917	8.75735	6.41586	py214	112600	115682	HT	RZ	OK	72.5417	8.4775	-3.0971	-7.74304	5e-05	0.000337442	yes		GO:0044699,GO:0016491	respiratory burst oxidase-like protein [Chondrus crispus]
Py04424	py04424.t1	34.0132	23.5439	35.6591	6.09782	6.18894	3.00861	py228	1581204	1582184	HT	RZ	OK	27.2156	4.70421	-2.53241	-3.41346	5e-05	0.000337442	yes		GO:0016787	Serine protease-like protein; Two of the three residues in the serine protease H/D/S charge relay triad are replaced in this protein by G-98 and P-247, suggesting that it is not a serine protease [Porphyra purpurea]
Py04525	py04525.t1	42.124	40.4361	39.3165	78.9182	93.6024	99.1617	py230	115843	117808	HT	RZ	OK	44.0255	93.486	1.08641	3.15971	5e-05	0.000337442	yes		GO:0006629,GO:0016020	sphingolipid delta-4 desaturase [Chondrus crispus] &gt;gi|507108852|emb|CDF32745.1| sphingolipid delta-4 desaturase [Chondrus crispus]
Py05426	py05426.t1	21.933	16.1484	23.1196	59.8749	86.5614	82.3864	py271	153036	189748	HT	RZ	OK	19.9276	82.4288	2.04838	5.5197	5e-05	0.000337442	yes
Py05560	py05560.t1	50.5047	35.1095	43.3989	71.0201	86.9005	80.5161	py279	54257	62403	HT	RZ	OK	40.4199	80.9956	1.00278	3.13327	5e-05	0.000337442	yes
Py05933	py05933.t1	15.2237	14.3823	15.3319	158.139	118.821	130.024	py291	97687	133828	HT	RZ	OK	13.9578	127.815	3.19492	7.87844	5e-05	0.000337442	yes			Histone deacetylases (HDA1 superfamily) [Chondrus crispus] &gt;gi|507114818|emb|CDF38343.1| Histone deacetylases (HDA1 superfamily) [Chondrus crispus]
Py06064	py06064.t1	1.92404	3.56295	3.20789	7.42056	4.93667	7.41811	py296	52581	53604	HT	RZ	OK	2.73326	6.33178	1.21199	1.31459	0.01305	0.0456906	yes			short-chain dehydrogenase [Streptomyces cellulosae]
Py06342	py06342.t1	5.90386	13.7588	10.257	3.5856	2.99197	3.81893	py319	130803	135450	HT	RZ	OK	10.2787	3.49598	-1.55589	-3.40013	5e-05	0.000337442	yes
Py06610	py06610.t1	17.9163	14.8211	10.2304	116.068	163.333	164.897	py336	101941	103935	HT	RZ	OK	17.5363	157.458	3.16655	8.06506	5e-05	0.000337442	yes
Py06760	py06760.t1	4.7199	3.35719	3.24525	14.2218	14.7749	14.993	py340	358706	362072	HT	RZ	OK	3.89757	15.1655	1.96015	4.14334	5e-05	0.000337442	yes
Py00102	py00102.t1	341.004	257.977	263.685	44.2673	51.1834	53.5092	py35	53599	60482	HT	RZ	OK	260.064	55.3493	-2.23223	-6.91988	5e-05	0.000337442	yes		GO:0006950,GO:0006457,GO:0051082,GO:0005524,GO:0044444,GO:0043231,GO:0016020	Endoplasmin-like protein [Morus notabilis] &gt;gi|587938261|gb|EXC25010.1| Endoplasmin-like protein [Morus notabilis]
Py07167	py07167.t1	11.6925	12.2532	9.61223	3.22184	4.63457	6.84599	py361	109652	116965	HT	RZ	OK	9.43519	3.73366	-1.33746	-0.697645	0.2054	0.381937	no		GO:0000118,GO:0045944,GO:0030154,GO:0009888,GO:0007517,GO:0001503,GO:0001501,GO:0046983,GO:0042826,GO:0001205,GO:0001077,GO:0000980,GO:0000978,GO:0005667
Py07457	py07457.t1	4.44754	0	3.97702	12.7257	7.25224	2.67801	py377	218690	220660	HT	RZ	OK	2.1815	8.02581	1.87933	2.21587	0.0001	0.000635704	yes			ATPase AAA [Thiothrix lacustris]
Py00160	py00160.t1	33.8054	25.0431	27.7181	87.9167	93.3221	76.9718	py38	89795	90658	HT	RZ	OK	27.3317	82.0427	1.5858	3.55118	5e-05	0.000337442	yes	K12304
Py00206	py00206.t1	5.60971	5.77426	8.50108	13.8059	19.0103	17.0063	py39	303502	306141	HT	RZ	OK	6.55645	16.5256	1.33372	1.7662	0.00045	0.00253505	yes		GO:0016070,GO:0004518	PREDICTED: ribonuclease H2 subunit A [Trichogramma pretiosum]
Py07814	py07814.t1	19.7605	16.5256	7.81127	0.107824	0.230172	0	py403	152592	154408	HT	RZ	OK	10.9917	1.92838	-2.51095	-2.9447	5e-05	0.000337442	yes
Py07896	py07896.t1	6.63132	9.9773	7.71979	45.3316	30.7911	23.6615	py405	542802	544677	HT	RZ	OK	9.7842	27.5518	1.49362	2.76002	5e-05	0.000337442	yes
Py08331	py08331.t1	49.6461	27.3349	34.1842	17.8565	0	0	py446	81154	87119	HT	RZ	OK	34.3018	9.31467	-1.88071	-2.4417	0.00475	0.0198521	yes
Py08650	py08650.t1	1.9007	1.07572	0.986069	58.5414	61.6638	43.5687	py472	82053	86626	HT	RZ	OK	1.42603	58.92	5.36868	9.5471	5e-05	0.000337442	yes	K03969		PREDICTED: protein REVEILLE 6 isoform X1 [Cucumis melo] &gt;gi|659075156|ref|XP_008437995.1| PREDICTED: protein REVEILLE 6 isoform X1 [Cucumis melo] &gt;gi|659075158|ref|XP_008437996.1| PREDICTED: protein REVEILLE 6 isoform X1 [Cucumis melo] &gt;gi|659075162|ref|XP_008437997.1| PREDICTED: protein REVEILLE 6 isoform X1 [Cucumis melo]
Pyi00041	pyi00041.t1	1.72525	2.73971	1.1495	12.1547	6.55114	4.72409	py48	116262	117254	HT	RZ	OK	2.15096	7.10372	1.72359	1.83406	0.0009	0.00464858	yes
Py08983	py08983.t1	158.916	148.647	227.566	18.4206	24.4168	16.1506	py509	221553	223030	HT	RZ	OK	162.792	20.2053	-3.01022	-7.16824	5e-05	0.000337442	yes
Py09514	py09514.t1	5.63723	2.99841	2.79008	9.23211	14.5526	10.8749	py531	242520	279435	HT	RZ	OK	4.47056	13.1539	1.55696	2.58152	0.0001	0.000635704	yes		GO:0016310,GO:0004672	PREDICTED: mitogen-activated protein kinase 14 isoform X3 [Setaria italica]
Py09566	py09566.t1	2.50541	7.76825	5.18791	17.6668	10.7547	15.7923	py536	95769	97431	HT	RZ	OK	5.53082	15.3066	1.46859	2.47484	5e-05	0.000337442	yes			nicotianamide aminotransferase A [Ectocarpus siliculosus]
Py09780	py09780.t1	28.2844	37.2545	32.2896	68.6464	66.6842	86.3022	py553	98483	100306	HT	RZ	OK	34.861	73.171	1.06966	2.96103	5e-05	0.000337442	yes	K01522	GO:0090304,GO:0060255,GO:0050794,GO:0048316,GO:0044260,GO:0043231	chromatin assembly factor 1 55 kDa subunit [Chondrus crispus] &gt;gi|507111053|emb|CDF34789.1| chromatin assembly factor 1 55 kDa subunit [Chondrus crispus]
Py10047	py10047.t1	4.67082	4.81151	3.11961	0.51525	0.288614	0.338648	py573	341442	388078	HT	RZ	OK	3.25563	0.346393	-3.23246	-2.69398	0.0005	0.00277215	yes		EC:3.6.1.15,EC:3.6.1.3,GO:0055085,GO:0042626,GO:0016020,GO:0005773	V-type H+-transporting ATPase subunit d [Galdieria sulphuraria] &gt;gi|452821291|gb|EME28323.1| V-type H+-transporting ATPase subunit d [Galdieria sulphuraria]
Py10176	py10176.t1	42.7006	48.605	43.7307	11.9555	8.8276	9.81104	py586	55856	56974	HT	RZ	OK	43.3527	9.91655	-2.12821	-3.92966	5e-05	0.000337442	yes
Py11044	py11044.t1	59.6356	80.3046	58.8681	4.82662	6.39249	7.41633	py641	235958	237136	HT	RZ	OK	58.6348	5.81929	-3.33284	-5.68136	5e-05	0.000337442	yes
Py11229	py11229.t1	32.5579	31.8315	43.3538	8.26382	8.28088	6.19291	py662	217462	221298	HT	RZ	OK	33.97	8.67572	-1.96921	-5.13866	5e-05	0.000337442	yes
Py11381	py11381.t1	365.85	294.145	337.155	1379.11	1718.77	1725.07	py669	209365	211845	HT	RZ	OK	328.506	1671.17	2.34687	6.86698	5e-05	0.000337442	yes			aldehyde dehydrogenase [Brevibacillus agri]
Py01283	py01283.t1	8.77704	16.1358	19.1679	5.37642	4.89921	4.96454	py83	1477479	1479459	HT	RZ	OK	14.4489	6.04431	-1.25731	-2.36717	5e-05	0.000337442	yes
Py01466	py01466.t1	2.53004	11.9545	4.54275	2.99552	1.6551	2.55774	py97	112316	114800	HT	RZ	OK	7.40556	2.89425	-1.35542	-2.02261	0.0007	0.00373675	yes
Py01469	py01469.t1	16.5672	13.8997	19.8422	8.46899	10.7466	6.2441	py97	126043	127980	HT	RZ	OK	16.6815	8.08477	-1.04497	-2.00179	5e-05	0.000337442	yes		EC:2.7.11,GO:0009069,GO:0016310,GO:0043168,GO:0004674,GO:0000166	Serine/threonine protein kinase [Chondrus crispus] &gt;gi|507113493|emb|CDF37117.1| Serine/threonine protein kinase [Chondrus crispus]
